# Supplementary material for: Is ICE hot? A genomic comparative study reveals integrative and conjugative elements as “hot” vectors for the dissemination of antibiotic resistance genes
Source: mSystems. 2023 Nov 30;8(6):e00178-23. doi: 10.1128/msystems.00178-23 (PMC10734551; doi:10.1128/msystems.00178-23)
Supplement: Supplemental tables — Tables S1 to S10. [file msystems.00178-23-s0009.xlsx]

## Sheet: Table S1
Assembly Accession	Domain	Phylum	Class	Order	Family	Genus	Species	Pathogenicity
GCA_000005845.2	Bacteria	Proteobacteria	Gammaproteobacteria	Enterobacterales	Enterobacteriaceae	Escherichia	Escherichia coli	Pathogens
GCA_000006605.1	Bacteria	Actinobacteria	Actinobacteria	Corynebacteriales	Corynebacteriaceae	Corynebacterium	Corynebacterium jeikeium	Pathogens
GCA_000006645.1	Bacteria	Proteobacteria	Gammaproteobacteria	Enterobacterales	Yersiniaceae	Yersinia	Yersinia pestis	Pathogens
GCA_000006745.1	Bacteria	Proteobacteria	Gammaproteobacteria	Vibrionales	Vibrionaceae	Vibrio	Vibrio cholerae	Pathogens
GCA_000006765.1	Bacteria	Proteobacteria	Gammaproteobacteria	Pseudomonadales	Pseudomonadaceae	Pseudomonas	Pseudomonas aeruginosa	Pathogens
GCA_000006785.2	Bacteria	Firmicutes	Bacilli	Lactobacillales	Streptococcaceae	Streptococcus	Streptococcus pyogenes	Pathogens
GCA_000006825.1	Bacteria	Proteobacteria	Gammaproteobacteria	Pasteurellales	Pasteurellaceae	Pasteurella	Pasteurella multocida	Pathogens
GCA_000006845.1	Bacteria	Proteobacteria	Betaproteobacteria	Neisseriales	Neisseriaceae	Neisseria	Neisseria gonorrhoeae	Pathogens
GCA_000006885.1	Bacteria	Firmicutes	Bacilli	Lactobacillales	Streptococcaceae	Streptococcus	Streptococcus pneumoniae	Pathogens
GCA_000006925.2	Bacteria	Proteobacteria	Gammaproteobacteria	Enterobacterales	Enterobacteriaceae	Shigella	Shigella flexneri	Pathogens
GCA_000007025.1	Bacteria	Proteobacteria	Alphaproteobacteria	Rickettsiales	Rickettsiaceae	Rickettsia	Rickettsia conorii	Pathogens
GCA_000007045.1	Bacteria	Firmicutes	Bacilli	Lactobacillales	Streptococcaceae	Streptococcus	Streptococcus pneumoniae	Pathogens
GCA_000007125.1	Bacteria	Proteobacteria	Alphaproteobacteria	Rhizobiales	Brucellaceae	Brucella	Brucella melitensis	Pathogens
GCA_000007265.1	Bacteria	Firmicutes	Bacilli	Lactobacillales	Streptococcaceae	Streptococcus	Streptococcus agalactiae	Pathogens
GCA_000007285.1	Bacteria	Firmicutes	Bacilli	Lactobacillales	Streptococcaceae	Streptococcus	Streptococcus pyogenes	Pathogens
GCA_000007325.1	Bacteria	Fusobacteria	Fusobacteriia	Fusobacteriales	Fusobacteriaceae	Fusobacterium	Fusobacterium nucleatum	Pathogens
GCA_000007405.1	Bacteria	Proteobacteria	Gammaproteobacteria	Enterobacterales	Enterobacteriaceae	Shigella	Shigella flexneri	Pathogens
GCA_000007425.1	Bacteria	Firmicutes	Bacilli	Lactobacillales	Streptococcaceae	Streptococcus	Streptococcus pyogenes	Pathogens
GCA_000007445.1	Bacteria	Proteobacteria	Gammaproteobacteria	Enterobacterales	Enterobacteriaceae	Escherichia	Escherichia coli	Pathogens
GCA_000007465.2	Bacteria	Firmicutes	Bacilli	Lactobacillales	Streptococcaceae	Streptococcus	Streptococcus mutans	Pathogens
GCA_000007565.2	Bacteria	Proteobacteria	Gammaproteobacteria	Pseudomonadales	Pseudomonadaceae	Pseudomonas	Pseudomonas putida	Pathogens
GCA_000007585.1	Bacteria	Bacteroidetes	Bacteroidia	Bacteroidales	Porphyromonadaceae	Porphyromonas	Porphyromonas gingivalis	Pathogens
GCA_000007625.1	Bacteria	Firmicutes	Clostridia	Clostridiales	Clostridiaceae	Clostridium	Clostridium tetani	Pathogens
GCA_000007645.1	Bacteria	Firmicutes	Bacilli	Bacillales	Staphylococcaceae	Staphylococcus	Staphylococcus epidermidis	Pathogens
GCA_000007685.1	Bacteria	Spirochaetes	Spirochaetia	Leptospirales	Leptospiraceae	Leptospira	Leptospira interrogans	Pathogens
GCA_000007705.1	Bacteria	Proteobacteria	Betaproteobacteria	Neisseriales	Chromobacteriaceae	Chromobacterium	Chromobacterium violaceum	Pathogens
GCA_000007765.2	Bacteria	Proteobacteria	Gammaproteobacteria	Legionellales	Coxiellaceae	Coxiella	Coxiella burnetii	Pathogens
GCA_000007785.1	Bacteria	Firmicutes	Bacilli	Lactobacillales	Enterococcaceae	Enterococcus	Enterococcus faecalis	Pathogens
GCA_000007825.1	Bacteria	Firmicutes	Bacilli	Bacillales	Bacillaceae	Bacillus	Bacillus cereus	Pathogens
GCA_000007845.1	Bacteria	Firmicutes	Bacilli	Bacillales	Bacillaceae	Bacillus	Bacillus anthracis	Pathogens
GCA_000007865.1	Bacteria	Actinobacteria	Actinobacteria	Corynebacteriales	Mycobacteriaceae	Mycobacterium	Mycobacterium avium	Pathogens
GCA_000007885.1	Bacteria	Proteobacteria	Gammaproteobacteria	Enterobacterales	Yersiniaceae	Yersinia	Yersinia pestis	Pathogens
GCA_000008005.1	Bacteria	Firmicutes	Bacilli	Bacillales	Bacillaceae	Bacillus	Bacillus cereus	Pathogens
GCA_000008045.1	Bacteria	Proteobacteria	Alphaproteobacteria	Rickettsiales	Rickettsiaceae	Rickettsia	Rickettsia typhi	Pathogens
GCA_000008165.1	Bacteria	Firmicutes	Bacilli	Bacillales	Bacillaceae	Bacillus	Bacillus anthracis	Pathogens
GCA_000008285.1	Bacteria	Firmicutes	Bacilli	Bacillales	Listeriaceae	Listeria	Listeria monocytogenes	Pathogens
GCA_000008425.1	Bacteria	Firmicutes	Bacilli	Bacillales	Bacillaceae	Bacillus	Bacillus licheniformis	Pathogens
GCA_000008445.1	Bacteria	Firmicutes	Bacilli	Bacillales	Bacillaceae	Bacillus	Bacillus anthracis	Pathogens
GCA_000008485.1	Bacteria	Proteobacteria	Gammaproteobacteria	Legionellales	Legionellaceae	Legionella	Legionella pneumophila	Pathogens
GCA_000008505.1	Bacteria	Firmicutes	Bacilli	Bacillales	Bacillaceae	Bacillus	Bacillus thuringiensis	Pathogens
GCA_000008525.1	Bacteria	Proteobacteria	Epsilonproteobacteria	Campylobacterales	Helicobacteraceae	Helicobacter	Helicobacter pylori	Pathogens
GCA_000008585.1	Bacteria	Actinobacteria	Actinobacteria	Corynebacteriales	Mycobacteriaceae	Mycobacterium	Mycobacterium tuberculosis	Pathogens
GCA_000008605.1	Bacteria	Spirochaetes	Spirochaetia	Spirochaetales	Spirochaetaceae	Treponema	Treponema pallidum	Pathogens
GCA_000008725.1	Bacteria	Chlamydiae	Chlamydiia	Chlamydiales	Chlamydiaceae	Chlamydia	Chlamydia trachomatis	Pathogens
GCA_000008785.1	Bacteria	Proteobacteria	Epsilonproteobacteria	Campylobacterales	Helicobacteraceae	Helicobacter	Helicobacter pylori	Pathogens
GCA_000008805.1	Bacteria	Proteobacteria	Betaproteobacteria	Neisseriales	Neisseriaceae	Neisseria	Neisseria meningitidis	Pathogens
GCA_000008865.2	Bacteria	Proteobacteria	Gammaproteobacteria	Enterobacterales	Enterobacteriaceae	Escherichia	Escherichia coli	Pathogens
GCA_000008985.1	Bacteria	Proteobacteria	Gammaproteobacteria	Thiotrichales	Francisellaceae	Francisella	Francisella tularensis	Pathogens
GCA_000009005.1	Bacteria	Firmicutes	Bacilli	Bacillales	Staphylococcaceae	Staphylococcus	Staphylococcus aureus	Pathogens
GCA_000009045.1	Bacteria	Firmicutes	Bacilli	Bacillales	Bacillaceae	Bacillus	Bacillus subtilis	Pathogens
GCA_000009065.1	Bacteria	Proteobacteria	Gammaproteobacteria	Enterobacterales	Yersiniaceae	Yersinia	Yersinia pestis	Pathogens
GCA_000009085.1	Bacteria	Proteobacteria	Epsilonproteobacteria	Campylobacterales	Campylobacteraceae	Campylobacter	Campylobacter jejuni	Pathogens
GCA_000009105.1	Bacteria	Proteobacteria	Betaproteobacteria	Neisseriales	Neisseriaceae	Neisseria	Neisseria meningitidis	Pathogens
GCA_000009225.1	Bacteria	Proteobacteria	Gammaproteobacteria	Pseudomonadales	Pseudomonadaceae	Pseudomonas	Pseudomonas fluorescens	Pathogens
GCA_000009245.1	Bacteria	Proteobacteria	Gammaproteobacteria	Thiotrichales	Francisellaceae	Francisella	Francisella tularensis	Pathogens
GCA_000009325.1	Bacteria	Proteobacteria	Gammaproteobacteria	Thiotrichales	Francisellaceae	Francisella	Francisella tularensis	Pathogens
GCA_000009345.1	Bacteria	Proteobacteria	Gammaproteobacteria	Enterobacterales	Yersiniaceae	Yersinia	Yersinia enterocolitica	Pathogens
GCA_000009385.1	Bacteria	Firmicutes	Bacilli	Lactobacillales	Streptococcaceae	Streptococcus	Streptococcus pyogenes	Pathogens
GCA_000009445.1	Bacteria	Actinobacteria	Actinobacteria	Corynebacteriales	Mycobacteriaceae	Mycobacterium	Mycobacterium tuberculosis	Pathogens
GCA_000009465.1	Bacteria	Proteobacteria	Betaproteobacteria	Neisseriales	Neisseriaceae	Neisseria	Neisseria meningitidis	Pathogens
GCA_000009545.1	Bacteria	Firmicutes	Bacilli	Lactobacillales	Streptococcaceae	Streptococcus	Streptococcus uberis	Pathogens
GCA_000009565.2	Bacteria	Proteobacteria	Gammaproteobacteria	Enterobacterales	Enterobacteriaceae	Escherichia	Escherichia coli	Pathogens
GCA_000009585.1	Bacteria	Firmicutes	Bacilli	Bacillales	Staphylococcaceae	Staphylococcus	Staphylococcus aureus	Pathogens
GCA_000009645.1	Bacteria	Firmicutes	Bacilli	Bacillales	Staphylococcaceae	Staphylococcus	Staphylococcus aureus	Pathogens
GCA_000009665.1	Bacteria	Firmicutes	Bacilli	Bacillales	Staphylococcaceae	Staphylococcus	Staphylococcus aureus	Pathogens
GCA_000009685.1	Bacteria	Firmicutes	Clostridia	Clostridiales	Clostridiaceae	Clostridium	Clostridium perfringens	Pathogens
GCA_000009745.1	Bacteria	Proteobacteria	Gammaproteobacteria	Vibrionales	Vibrionaceae	Vibrio	Vibrio vulnificus	Pathogens
GCA_000009805.1	Bacteria	Actinobacteria	Actinobacteria	Corynebacteriales	Nocardiaceae	Nocardia	Nocardia farcinica	Pathogens
GCA_000009865.1	Bacteria	Firmicutes	Bacilli	Bacillales	Staphylococcaceae	Staphylococcus	Staphylococcus haemolyticus	Pathogens
GCA_000009885.1	Bacteria	Proteobacteria	Gammaproteobacteria	Enterobacterales	Enterobacteriaceae	Klebsiella	Klebsiella pneumoniae	Pathogens
GCA_000009925.1	Bacteria	Bacteroidetes	Bacteroidia	Bacteroidales	Bacteroidaceae	Bacteroides	Bacteroides fragilis	Pathogens
GCA_000010105.1	Bacteria	Actinobacteria	Actinobacteria	Corynebacteriales	Nocardiaceae	Rhodococcus	Rhodococcus erythropolis	Pathogens
GCA_000010125.1	Bacteria	Firmicutes	Bacilli	Bacillales	Staphylococcaceae	Staphylococcus	Staphylococcus saprophyticus	Pathogens
GCA_000010165.1	Bacteria	Firmicutes	Bacilli	Bacillales	Paenibacillaceae	Brevibacillus	Brevibacillus brevis	Pathogens
GCA_000010185.1	Bacteria	Firmicutes	Tissierellia	Tissierellales	Peptoniphilaceae	Finegoldia	Finegoldia magna	Pathogens
GCA_000010205.1	Bacteria	Proteobacteria	Alphaproteobacteria	Rickettsiales	Rickettsiaceae	Orientia	Orientia tsutsugamushi	Pathogens
GCA_000010245.1	Bacteria	Proteobacteria	Gammaproteobacteria	Enterobacterales	Enterobacteriaceae	Escherichia	Escherichia coli	Pathogens
GCA_000010385.1	Bacteria	Proteobacteria	Gammaproteobacteria	Enterobacterales	Enterobacteriaceae	Escherichia	Escherichia coli	Pathogens
GCA_000010445.1	Bacteria	Firmicutes	Bacilli	Bacillales	Staphylococcaceae	Staphylococcus	Staphylococcus aureus	Pathogens
GCA_000010465.1	Bacteria	Firmicutes	Bacilli	Bacillales	Staphylococcaceae	Staphylococcus	Staphylococcus aureus	Pathogens
GCA_000010485.1	Bacteria	Proteobacteria	Gammaproteobacteria	Enterobacterales	Enterobacteriaceae	Escherichia	Escherichia coli	Pathogens
GCA_000010505.1	Bacteria	Bacteroidetes	Bacteroidia	Bacteroidales	Porphyromonadaceae	Porphyromonas	Porphyromonas gingivalis	Pathogens
GCA_000010685.1	Bacteria	Actinobacteria	Actinobacteria	Corynebacteriales	Mycobacteriaceae	Mycobacterium	Mycobacterium tuberculosis	Pathogens
GCA_000010745.1	Bacteria	Proteobacteria	Gammaproteobacteria	Enterobacterales	Enterobacteriaceae	Escherichia	Escherichia coli	Pathogens
GCA_000010765.1	Bacteria	Proteobacteria	Gammaproteobacteria	Enterobacterales	Enterobacteriaceae	Escherichia	Escherichia coli	Pathogens
GCA_000011065.1	Bacteria	Bacteroidetes	Bacteroidia	Bacteroidales	Bacteroidaceae	Bacteroides	Bacteroides thetaiotaomicron	Pathogens
GCA_000011265.1	Bacteria	Firmicutes	Bacilli	Bacillales	Staphylococcaceae	Staphylococcus	Staphylococcus aureus	Pathogens
GCA_000011285.1	Bacteria	Firmicutes	Bacilli	Lactobacillales	Streptococcaceae	Streptococcus	Streptococcus pyogenes	Pathogens
GCA_000011405.1	Bacteria	Proteobacteria	Gammaproteobacteria	Thiotrichales	Francisellaceae	Francisella	Francisella tularensis	Pathogens
GCA_000011505.1	Bacteria	Firmicutes	Bacilli	Bacillales	Staphylococcaceae	Staphylococcus	Staphylococcus aureus	Pathogens
GCA_000011525.1	Bacteria	Firmicutes	Bacilli	Bacillales	Staphylococcaceae	Staphylococcus	Staphylococcus aureus	Pathogens
GCA_000011545.1	Bacteria	Proteobacteria	Betaproteobacteria	Burkholderiales	Burkholderiaceae	Burkholderia	Burkholderia pseudomallei	Pathogens
GCA_000011625.1	Bacteria	Firmicutes	Bacilli	Bacillales	Bacillaceae	Bacillus	Bacillus cereus	Pathogens
GCA_000011645.1	Bacteria	Firmicutes	Bacilli	Bacillales	Bacillaceae	Bacillus	Bacillus licheniformis	Pathogens
GCA_000011665.1	Bacteria	Firmicutes	Bacilli	Lactobacillales	Streptococcaceae	Streptococcus	Streptococcus pyogenes	Pathogens
GCA_000011705.1	Bacteria	Proteobacteria	Betaproteobacteria	Burkholderiales	Burkholderiaceae	Burkholderia	Burkholderia mallei	Pathogens
GCA_000011725.1	Bacteria	Proteobacteria	Epsilonproteobacteria	Campylobacterales	Helicobacteraceae	Helicobacter	Helicobacter pylori	Pathogens
GCA_000011765.2	Bacteria	Firmicutes	Bacilli	Lactobacillales	Streptococcaceae	Streptococcus	Streptococcus pyogenes	Pathogens
GCA_000011865.1	Bacteria	Proteobacteria	Epsilonproteobacteria	Campylobacterales	Campylobacteraceae	Campylobacter	Campylobacter jejuni	Pathogens
GCA_000011925.1	Bacteria	Firmicutes	Bacilli	Bacillales	Staphylococcaceae	Staphylococcus	Staphylococcus epidermidis	Pathogens
GCA_000012005.1	Bacteria	Proteobacteria	Gammaproteobacteria	Enterobacterales	Enterobacteriaceae	Shigella	Shigella dysenteriae	Pathogens
GCA_000012025.1	Bacteria	Proteobacteria	Gammaproteobacteria	Enterobacterales	Enterobacteriaceae	Shigella	Shigella boydii	Pathogens
GCA_000012045.1	Bacteria	Firmicutes	Bacilli	Bacillales	Staphylococcaceae	Staphylococcus	Staphylococcus aureus	Pathogens
GCA_000012085.2	Bacteria	Spirochaetes	Spirochaetia	Spirochaetales	Borreliaceae	Borrelia	Borrelia turicatae	Pathogens
GCA_000012125.1	Bacteria	Chlamydiae	Chlamydiia	Chlamydiales	Chlamydiaceae	Chlamydia	Chlamydia trachomatis	Pathogens
GCA_000012145.1	Bacteria	Proteobacteria	Alphaproteobacteria	Rickettsiales	Rickettsiaceae	Rickettsia	Rickettsia felis	Pathogens
GCA_000012165.2	Bacteria	Firmicutes	Bacilli	Lactobacillales	Streptococcaceae	Streptococcus	Streptococcus pyogenes	Pathogens
GCA_000012185.1	Bacteria	Proteobacteria	Gammaproteobacteria	Pasteurellales	Pasteurellaceae	Haemophilus	Haemophilus influenzae	Pathogens
GCA_000012445.1	Bacteria	Proteobacteria	Gammaproteobacteria	Pseudomonadales	Pseudomonadaceae	Pseudomonas	Pseudomonas fluorescens	Pathogens
GCA_000012705.1	Bacteria	Firmicutes	Bacilli	Lactobacillales	Streptococcaceae	Streptococcus	Streptococcus agalactiae	Pathogens
GCA_000012785.1	Bacteria	Proteobacteria	Betaproteobacteria	Burkholderiales	Burkholderiaceae	Burkholderia	Burkholderia pseudomallei	Pathogens
GCA_000012825.1	Bacteria	Bacteroidetes	Bacteroidia	Bacteroidales	Bacteroidaceae	Bacteroides	Bacteroides vulgatus	Pathogens
GCA_000013065.1	Bacteria	Firmicutes	Bacilli	Bacillales	Bacillaceae	Bacillus	Bacillus cereus	Pathogens
GCA_000013145.1	Bacteria	Proteobacteria	Alphaproteobacteria	Rickettsiales	Anaplasmataceae	Ehrlichia	Ehrlichia chaffeensis	Pathogens
GCA_000013165.1	Bacteria	Proteobacteria	Alphaproteobacteria	Rickettsiales	Anaplasmataceae	Neorickettsia	Neorickettsia sennetsu	Pathogens
GCA_000013245.1	Bacteria	Proteobacteria	Epsilonproteobacteria	Campylobacterales	Helicobacteraceae	Helicobacter	Helicobacter pylori	Pathogens
GCA_000013265.1	Bacteria	Proteobacteria	Gammaproteobacteria	Enterobacterales	Enterobacteriaceae	Escherichia	Escherichia coli	Pathogens
GCA_000013285.1	Bacteria	Firmicutes	Clostridia	Clostridiales	Clostridiaceae	Clostridium	Clostridium perfringens	Pathogens
GCA_000013305.1	Bacteria	Proteobacteria	Gammaproteobacteria	Enterobacterales	Enterobacteriaceae	Escherichia	Escherichia coli	Pathogens
GCA_000013425.1	Bacteria	Firmicutes	Bacilli	Bacillales	Staphylococcaceae	Staphylococcus	Staphylococcus aureus	Pathogens
GCA_000013465.1	Bacteria	Firmicutes	Bacilli	Bacillales	Staphylococcaceae	Staphylococcus	Staphylococcus aureus	Pathogens
GCA_000013485.1	Bacteria	Firmicutes	Bacilli	Lactobacillales	Streptococcaceae	Streptococcus	Streptococcus pyogenes	Pathogens
GCA_000013505.1	Bacteria	Firmicutes	Bacilli	Lactobacillales	Streptococcaceae	Streptococcus	Streptococcus pyogenes	Pathogens
GCA_000013525.1	Bacteria	Firmicutes	Bacilli	Lactobacillales	Streptococcaceae	Streptococcus	Streptococcus pyogenes	Pathogens
GCA_000013545.1	Bacteria	Firmicutes	Bacilli	Lactobacillales	Streptococcaceae	Streptococcus	Streptococcus pyogenes	Pathogens
GCA_000013585.1	Bacteria	Proteobacteria	Gammaproteobacteria	Enterobacterales	Enterobacteriaceae	Shigella	Shigella flexneri	Pathogens
GCA_000013785.1	Bacteria	Proteobacteria	Gammaproteobacteria	Pseudomonadales	Pseudomonadaceae	Pseudomonas	Pseudomonas stutzeri	Pathogens
GCA_000013805.1	Bacteria	Proteobacteria	Gammaproteobacteria	Enterobacterales	Yersiniaceae	Yersinia	Yersinia pestis	Pathogens
GCA_000013825.1	Bacteria	Proteobacteria	Gammaproteobacteria	Enterobacterales	Yersiniaceae	Yersinia	Yersinia pestis	Pathogens
GCA_000013845.2	Bacteria	Firmicutes	Clostridia	Clostridiales	Clostridiaceae	Clostridium	Clostridium perfringens	Pathogens
GCA_000013925.2	Bacteria	Actinobacteria	Actinobacteria	Corynebacteriales	Mycobacteriaceae	Mycobacterium	Mycobacterium ulcerans	Pathogens
GCA_000013945.1	Bacteria	Spirochaetes	Spirochaetia	Leptospirales	Leptospiraceae	Leptospira	Leptospira borgpetersenii	Pathogens
GCA_000013965.1	Bacteria	Spirochaetes	Spirochaetia	Leptospirales	Leptospiraceae	Leptospira	Leptospira borgpetersenii	Pathogens
GCA_000014025.1	Bacteria	Proteobacteria	Epsilonproteobacteria	Campylobacterales	Campylobacteraceae	Arcobacter	Arcobacter butzleri	Pathogens
GCA_000014105.1	Bacteria	Proteobacteria	Betaproteobacteria	Neisseriales	Neisseriaceae	Neisseria	Neisseria meningitidis	Pathogens
GCA_000014125.1	Bacteria	Firmicutes	Clostridia	Clostridiales	Clostridiaceae	Clostridium	Clostridium novyi	Pathogens
GCA_000014305.1	Bacteria	Firmicutes	Bacilli	Lactobacillales	Streptococcaceae	Streptococcus	Streptococcus suis	Pathogens
GCA_000014325.1	Bacteria	Firmicutes	Bacilli	Lactobacillales	Streptococcaceae	Streptococcus	Streptococcus suis	Pathogens
GCA_000014365.2	Bacteria	Firmicutes	Bacilli	Lactobacillales	Streptococcaceae	Streptococcus	Streptococcus pneumoniae	Pathogens
GCA_000014605.1	Bacteria	Proteobacteria	Gammaproteobacteria	Thiotrichales	Francisellaceae	Francisella	Francisella tularensis	Pathogens
GCA_000014625.1	Bacteria	Proteobacteria	Gammaproteobacteria	Pseudomonadales	Pseudomonadaceae	Pseudomonas	Pseudomonas aeruginosa	Pathogens
GCA_000014645.1	Bacteria	Proteobacteria	Gammaproteobacteria	Thiotrichales	Francisellaceae	Francisella	Francisella tularensis	Pathogens
GCA_000014805.1	Bacteria	Proteobacteria	Gammaproteobacteria	Aeromonadales	Aeromonadaceae	Aeromonas	Aeromonas hydrophila	Pathogens
GCA_000014845.1	Bacteria	Proteobacteria	Gammaproteobacteria	Enterobacterales	Enterobacteriaceae	Escherichia	Escherichia coli	Pathogens
GCA_000014985.1	Bacteria	Actinobacteria	Actinobacteria	Corynebacteriales	Mycobacteriaceae	Mycobacterium	Mycobacterium avium	Pathogens
GCA_000015065.1	Bacteria	Firmicutes	Bacilli	Bacillales	Bacillaceae	Bacillus	Bacillus thuringiensis	Pathogens
GCA_000015085.1	Bacteria	Proteobacteria	Epsilonproteobacteria	Campylobacterales	Campylobacteraceae	Campylobacter	Campylobacter fetus	Pathogens
GCA_000015345.1	Bacteria	Proteobacteria	Gammaproteobacteria	Cardiobacteriales	Cardiobacteriaceae	Dichelobacter	Dichelobacter nodosus	Pathogens
GCA_000015425.1	Bacteria	Proteobacteria	Gammaproteobacteria	Pseudomonadales	Moraxellaceae	Acinetobacter	Acinetobacter baumannii	Pathogens
GCA_000015445.1	Bacteria	Proteobacteria	Alphaproteobacteria	Rhizobiales	Bartonellaceae	Bartonella	Bartonella bacilliformis	Pathogens
GCA_000015465.1	Bacteria	Proteobacteria	Betaproteobacteria	Burkholderiales	Burkholderiaceae	Burkholderia	Burkholderia mallei	Pathogens
GCA_000015525.1	Bacteria	Proteobacteria	Epsilonproteobacteria	Campylobacterales	Campylobacteraceae	Campylobacter	Campylobacter jejuni	Pathogens
GCA_000015605.1	Bacteria	Proteobacteria	Betaproteobacteria	Burkholderiales	Burkholderiaceae	Burkholderia	Burkholderia mallei	Pathogens
GCA_000015625.1	Bacteria	Proteobacteria	Betaproteobacteria	Burkholderiales	Burkholderiaceae	Burkholderia	Burkholderia mallei	Pathogens
GCA_000015885.1	Bacteria	Proteobacteria	Gammaproteobacteria	Pasteurellales	Pasteurellaceae	Actinobacillus	Actinobacillus pleuropneumoniae	Pathogens
GCA_000015905.1	Bacteria	Proteobacteria	Betaproteobacteria	Burkholderiales	Burkholderiaceae	Burkholderia	Burkholderia pseudomallei	Pathogens
GCA_000015925.1	Bacteria	Proteobacteria	Betaproteobacteria	Burkholderiales	Burkholderiaceae	Burkholderia	Burkholderia pseudomallei	Pathogens
GCA_000016105.1	Bacteria	Proteobacteria	Gammaproteobacteria	Thiotrichales	Francisellaceae	Francisella	Francisella tularensis	Pathogens
GCA_000016145.1	Bacteria	Actinobacteria	Actinobacteria	Corynebacteriales	Mycobacteriaceae	Mycobacterium	Mycobacterium tuberculosis	Pathogens
GCA_000016245.1	Bacteria	Proteobacteria	Gammaproteobacteria	Vibrionales	Vibrionaceae	Vibrio	Vibrio cholerae	Pathogens
GCA_000016305.1	Bacteria	Proteobacteria	Gammaproteobacteria	Enterobacterales	Enterobacteriaceae	Klebsiella	Klebsiella pneumoniae	Pathogens
GCA_000016445.1	Bacteria	Proteobacteria	Gammaproteobacteria	Enterobacterales	Yersiniaceae	Yersinia	Yersinia pestis	Pathogens
GCA_000016465.1	Bacteria	Proteobacteria	Gammaproteobacteria	Pasteurellales	Pasteurellaceae	Haemophilus	Haemophilus influenzae	Pathogens
GCA_000016485.1	Bacteria	Proteobacteria	Gammaproteobacteria	Pasteurellales	Pasteurellaceae	Haemophilus	Haemophilus influenzae	Pathogens
GCA_000016625.1	Bacteria	Proteobacteria	Alphaproteobacteria	Rickettsiales	Rickettsiaceae	Rickettsia	Rickettsia massiliae	Pathogens
GCA_000016685.1	Bacteria	Proteobacteria	Gammaproteobacteria	Pasteurellales	Pasteurellaceae	Actinobacillus	Actinobacillus pleuropneumoniae	Pathogens
GCA_000016805.1	Bacteria	Firmicutes	Bacilli	Bacillales	Staphylococcaceae	Staphylococcus	Staphylococcus aureus	Pathogens
GCA_000016865.1	Bacteria	Proteobacteria	Gammaproteobacteria	Pseudomonadales	Pseudomonadaceae	Pseudomonas	Pseudomonas putida	Pathogens
GCA_000016925.1	Bacteria	Actinobacteria	Actinobacteria	Corynebacteriales	Mycobacteriaceae	Mycobacterium	Mycobacterium tuberculosis	Pathogens
GCA_000016945.1	Bacteria	Proteobacteria	Gammaproteobacteria	Enterobacterales	Yersiniaceae	Yersinia	Yersinia pseudotuberculosis	Pathogens
GCA_000017005.1	Bacteria	Firmicutes	Bacilli	Lactobacillales	Streptococcaceae	Streptococcus	Streptococcus gordonii	Pathogens
GCA_000017025.1	Bacteria	Firmicutes	Clostridia	Clostridiales	Clostridiaceae	Clostridium	Clostridium botulinum	Pathogens
GCA_000017045.1	Bacteria	Firmicutes	Clostridia	Clostridiales	Clostridiaceae	Clostridium	Clostridium botulinum	Pathogens
GCA_000017065.1	Bacteria	Firmicutes	Clostridia	Clostridiales	Clostridiaceae	Clostridium	Clostridium botulinum	Pathogens
GCA_000017085.1	Bacteria	Firmicutes	Bacilli	Bacillales	Staphylococcaceae	Staphylococcus	Staphylococcus aureus	Pathogens
GCA_000017105.1	Bacteria	Proteobacteria	Gammaproteobacteria	Legionellales	Coxiellaceae	Coxiella	Coxiella burnetii	Pathogens
GCA_000017125.1	Bacteria	Firmicutes	Bacilli	Bacillales	Staphylococcaceae	Staphylococcus	Staphylococcus aureus	Pathogens
GCA_000017205.1	Bacteria	Proteobacteria	Gammaproteobacteria	Pseudomonadales	Pseudomonadaceae	Pseudomonas	Pseudomonas aeruginosa	Pathogens
GCA_000017405.1	Bacteria	Proteobacteria	Alphaproteobacteria	Rhizobiales	Brucellaceae	Ochrobactrum	Ochrobactrum anthropi	Pathogens
GCA_000017445.3	Bacteria	Proteobacteria	Alphaproteobacteria	Rickettsiales	Rickettsiaceae	Rickettsia	Rickettsia rickettsii	Pathogens
GCA_000017465.2	Bacteria	Proteobacteria	Epsilonproteobacteria	Campylobacterales	Campylobacteraceae	Campylobacter	Campylobacter curvus	Pathogens
GCA_000017485.1	Bacteria	Proteobacteria	Epsilonproteobacteria	Campylobacterales	Campylobacteraceae	Campylobacter	Campylobacter jejuni	Pathogens
GCA_000017725.2	Bacteria	Proteobacteria	Epsilonproteobacteria	Campylobacterales	Campylobacteraceae	Campylobacter	Campylobacter concisus	Pathogens
GCA_000017745.1	Bacteria	Proteobacteria	Gammaproteobacteria	Enterobacterales	Enterobacteriaceae	Escherichia	Escherichia coli	Pathogens
GCA_000017765.1	Bacteria	Proteobacteria	Gammaproteobacteria	Enterobacterales	Enterobacteriaceae	Escherichia	Escherichia coli	Pathogens
GCA_000017785.1	Bacteria	Proteobacteria	Gammaproteobacteria	Thiotrichales	Francisellaceae	Francisella	Francisella tularensis	Pathogens
GCA_000017885.4	Bacteria	Firmicutes	Bacilli	Bacillales	Bacillaceae	Bacillus	Bacillus pumilus	Pathogens
GCA_000017905.1	Bacteria	Proteobacteria	Epsilonproteobacteria	Campylobacterales	Campylobacteraceae	Campylobacter	Campylobacter jejuni	Pathogens
GCA_000017985.1	Bacteria	Proteobacteria	Gammaproteobacteria	Enterobacterales	Enterobacteriaceae	Escherichia	Escherichia coli	Pathogens
GCA_000018045.1	Bacteria	Proteobacteria	Gammaproteobacteria	Enterobacterales	Enterobacteriaceae	Citrobacter	Citrobacter koseri	Pathogens
GCA_000018085.1	Bacteria	Proteobacteria	Gammaproteobacteria	Enterobacterales	Yersiniaceae	Serratia	Serratia proteamaculans	Pathogens
GCA_000018125.1	Bacteria	Firmicutes	Bacilli	Lactobacillales	Streptococcaceae	Streptococcus	Streptococcus pyogenes	Pathogens
GCA_000018185.1	Bacteria	Firmicutes	Bacilli	Lactobacillales	Streptococcaceae	Streptococcus	Streptococcus suis	Pathogens
GCA_000018205.1	Bacteria	Proteobacteria	Alphaproteobacteria	Rickettsiales	Rickettsiaceae	Rickettsia	Rickettsia akari	Pathogens
GCA_000018225.1	Bacteria	Proteobacteria	Alphaproteobacteria	Rickettsiales	Rickettsiaceae	Rickettsia	Rickettsia rickettsii	Pathogens
GCA_000018345.1	Bacteria	Actinobacteria	Actinobacteria	Corynebacteriales	Mycobacteriaceae	Mycobacterium	Mycobacterium marinum	Pathogens
GCA_000018445.1	Bacteria	Proteobacteria	Gammaproteobacteria	Pseudomonadales	Moraxellaceae	Acinetobacter	Acinetobacter baumannii	Pathogens
GCA_000018665.1	Bacteria	Proteobacteria	Betaproteobacteria	Burkholderiales	Comamonadaceae	Delftia	Delftia acidovorans	Pathogens
GCA_000018745.1	Bacteria	Proteobacteria	Gammaproteobacteria	Legionellales	Coxiellaceae	Coxiella	Coxiella burnetii	Pathogens
GCA_000018805.1	Bacteria	Proteobacteria	Gammaproteobacteria	Enterobacterales	Yersiniaceae	Yersinia	Yersinia pestis	Pathogens
GCA_000018825.1	Bacteria	Firmicutes	Bacilli	Bacillales	Bacillaceae	Bacillus	Bacillus mycoides	Pathogens
GCA_000018925.1	Bacteria	Proteobacteria	Gammaproteobacteria	Thiotrichales	Francisellaceae	Francisella	Francisella tularensis	Pathogens
GCA_000018965.1	Bacteria	Firmicutes	Bacilli	Lactobacillales	Streptococcaceae	Streptococcus	Streptococcus pneumoniae	Pathogens
GCA_000018985.1	Bacteria	Firmicutes	Bacilli	Lactobacillales	Streptococcaceae	Streptococcus	Streptococcus pneumoniae	Pathogens
GCA_000019005.1	Bacteria	Firmicutes	Bacilli	Lactobacillales	Streptococcaceae	Streptococcus	Streptococcus pneumoniae	Pathogens
GCA_000019025.1	Bacteria	Firmicutes	Bacilli	Lactobacillales	Streptococcaceae	Streptococcus	Streptococcus pneumoniae	Pathogens
GCA_000019125.1	Bacteria	Proteobacteria	Gammaproteobacteria	Pseudomonadales	Pseudomonadaceae	Pseudomonas	Pseudomonas putida	Pathogens
GCA_000019205.1	Bacteria	Proteobacteria	Epsilonproteobacteria	Campylobacterales	Campylobacteraceae	Campylobacter	Campylobacter lari	Pathogens
GCA_000019265.1	Bacteria	Firmicutes	Bacilli	Lactobacillales	Streptococcaceae	Streptococcus	Streptococcus pneumoniae	Pathogens
GCA_000019305.1	Bacteria	Firmicutes	Clostridia	Clostridiales	Clostridiaceae	Clostridium	Clostridium botulinum	Pathogens
GCA_000019385.1	Bacteria	Proteobacteria	Gammaproteobacteria	Enterobacterales	Enterobacteriaceae	Escherichia	Escherichia coli	Pathogens
GCA_000019425.1	Bacteria	Proteobacteria	Gammaproteobacteria	Enterobacterales	Enterobacteriaceae	Escherichia	Escherichia coli	Pathogens
GCA_000019445.1	Bacteria	Proteobacteria	Gammaproteobacteria	Pseudomonadales	Pseudomonadaceae	Pseudomonas	Pseudomonas putida	Pathogens
GCA_000019465.1	Bacteria	Proteobacteria	Gammaproteobacteria	Enterobacterales	Yersiniaceae	Yersinia	Yersinia pseudotuberculosis	Pathogens
GCA_000019545.1	Bacteria	Firmicutes	Clostridia	Clostridiales	Clostridiaceae	Clostridium	Clostridium botulinum	Pathogens
GCA_000019645.1	Bacteria	Proteobacteria	Gammaproteobacteria	Enterobacterales	Enterobacteriaceae	Escherichia	Escherichia coli	Pathogens
GCA_000019685.1	Bacteria	Spirochaetes	Spirochaetia	Spirochaetales	Borreliaceae	Borrelia	Borrelia duttonii	Pathogens
GCA_000019705.1	Bacteria	Spirochaetes	Spirochaetia	Spirochaetales	Borreliaceae	Borrelia	Borrelia recurrentis	Pathogens
GCA_000019825.1	Bacteria	Firmicutes	Bacilli	Lactobacillales	Streptococcaceae	Streptococcus	Streptococcus pneumoniae	Pathogens
GCA_000019865.1	Bacteria	Proteobacteria	Gammaproteobacteria	Legionellales	Coxiellaceae	Coxiella	Coxiella burnetii	Pathogens
GCA_000019885.1	Bacteria	Proteobacteria	Gammaproteobacteria	Legionellales	Coxiellaceae	Coxiella	Coxiella burnetii	Pathogens
GCA_000019985.1	Bacteria	Firmicutes	Bacilli	Lactobacillales	Streptococcaceae	Streptococcus	Streptococcus pneumoniae	Pathogens
GCA_000020085.1	Bacteria	Proteobacteria	Gammaproteobacteria	Enterobacterales	Yersiniaceae	Yersinia	Yersinia pseudotuberculosis	Pathogens
GCA_000020105.1	Bacteria	Proteobacteria	Betaproteobacteria	Neisseriales	Neisseriaceae	Neisseria	Neisseria gonorrhoeae	Pathogens
GCA_000020165.1	Bacteria	Firmicutes	Clostridia	Clostridiales	Clostridiaceae	Clostridium	Clostridium botulinum	Pathogens
GCA_000020185.1	Bacteria	Proteobacteria	Gammaproteobacteria	Enterobacterales	Enterobacteriaceae	Shigella	Shigella boydii	Pathogens
GCA_000020205.1	Bacteria	Proteobacteria	Betaproteobacteria	Burkholderiales	Burkholderiaceae	Ralstonia	Ralstonia pickettii	Pathogens
GCA_000020245.1	Bacteria	Proteobacteria	Epsilonproteobacteria	Campylobacterales	Helicobacteraceae	Helicobacter	Helicobacter pylori	Pathogens
GCA_000020285.1	Bacteria	Firmicutes	Clostridia	Clostridiales	Clostridiaceae	Clostridium	Clostridium botulinum	Pathogens
GCA_000020345.1	Bacteria	Firmicutes	Clostridia	Clostridiales	Clostridiaceae	Clostridium	Clostridium botulinum	Pathogens
GCA_000020405.1	Bacteria	Proteobacteria	Gammaproteobacteria	Pasteurellales	Pasteurellaceae	Actinobacillus	Actinobacillus pleuropneumoniae	Pathogens
GCA_000020665.1	Bacteria	Proteobacteria	Gammaproteobacteria	Xanthomonadales	Xanthomonadaceae	Stenotrophomonas	Stenotrophomonas maltophilia	Pathogens
GCA_000020765.1	Bacteria	Firmicutes	Bacilli	Lactobacillales	Streptococcaceae	Streptococcus	Streptococcus equi	Pathogens
GCA_000020865.1	Bacteria	Proteobacteria	Gammaproteobacteria	Enterobacterales	Hafniaceae	Edwardsiella	Edwardsiella tarda	Pathogens
GCA_000021125.1	Bacteria	Proteobacteria	Gammaproteobacteria	Enterobacterales	Enterobacteriaceae	Escherichia	Escherichia coli	Pathogens
GCA_000021145.1	Bacteria	Proteobacteria	Gammaproteobacteria	Pseudomonadales	Moraxellaceae	Acinetobacter	Acinetobacter baumannii	Pathogens
GCA_000021165.1	Bacteria	Proteobacteria	Epsilonproteobacteria	Campylobacterales	Helicobacteraceae	Helicobacter	Helicobacter pylori	Pathogens
GCA_000021185.1	Bacteria	Firmicutes	Bacilli	Bacillales	Listeriaceae	Listeria	Listeria monocytogenes	Pathogens
GCA_000021205.1	Bacteria	Firmicutes	Bacilli	Bacillales	Bacillaceae	Bacillus	Bacillus cereus	Pathogens
GCA_000021225.1	Bacteria	Firmicutes	Bacilli	Bacillales	Bacillaceae	Bacillus	Bacillus cereus	Pathogens
GCA_000021245.2	Bacteria	Proteobacteria	Gammaproteobacteria	Pseudomonadales	Moraxellaceae	Acinetobacter	Acinetobacter baumannii	Pathogens
GCA_000021265.1	Bacteria	Tenericutes	Mollicutes	Mycoplasmatales	Mycoplasmataceae	Ureaplasma	Ureaplasma urealyticum	Pathogens
GCA_000021305.1	Bacteria	Firmicutes	Bacilli	Bacillales	Bacillaceae	Bacillus	Bacillus cereus	Pathogens
GCA_000021445.1	Bacteria	Firmicutes	Bacilli	Bacillales	Bacillaceae	Bacillus	Bacillus anthracis	Pathogens
GCA_000021465.1	Bacteria	Proteobacteria	Epsilonproteobacteria	Campylobacterales	Helicobacteraceae	Helicobacter	Helicobacter pylori	Pathogens
GCA_000021605.1	Bacteria	Proteobacteria	Gammaproteobacteria	Vibrionales	Vibrionaceae	Vibrio	Vibrio cholerae	Pathogens
GCA_000021625.1	Bacteria	Proteobacteria	Gammaproteobacteria	Vibrionales	Vibrionaceae	Vibrio	Vibrio cholerae	Pathogens
GCA_000021785.1	Bacteria	Firmicutes	Bacilli	Bacillales	Bacillaceae	Bacillus	Bacillus cereus	Pathogens
GCA_000022225.1	Bacteria	Proteobacteria	Gammaproteobacteria	Enterobacterales	Enterobacteriaceae	Escherichia	Escherichia coli	Pathogens
GCA_000022245.1	Bacteria	Proteobacteria	Gammaproteobacteria	Enterobacterales	Enterobacteriaceae	Shigella	Shigella flexneri	Pathogens
GCA_000022345.1	Bacteria	Proteobacteria	Gammaproteobacteria	Enterobacterales	Enterobacteriaceae	Escherichia	Escherichia coli	Pathogens
GCA_000022505.1	Bacteria	Firmicutes	Bacilli	Bacillales	Bacillaceae	Bacillus	Bacillus cereus	Pathogens
GCA_000022585.1	Bacteria	Proteobacteria	Gammaproteobacteria	Vibrionales	Vibrionaceae	Vibrio	Vibrio cholerae	Pathogens
GCA_000022625.1	Bacteria	Proteobacteria	Alphaproteobacteria	Rhizobiales	Brucellaceae	Brucella	Brucella melitensis	Pathogens
GCA_000022665.2	Bacteria	Proteobacteria	Gammaproteobacteria	Enterobacterales	Enterobacteriaceae	Escherichia	Escherichia coli	Pathogens
GCA_000022765.1	Bacteria	Firmicutes	Clostridia	Clostridiales	Clostridiaceae	Clostridium	Clostridium botulinum	Pathogens
GCA_000022785.1	Bacteria	Proteobacteria	Alphaproteobacteria	Rickettsiales	Rickettsiaceae	Rickettsia	Rickettsia prowazekii	Pathogens
GCA_000022805.1	Bacteria	Proteobacteria	Gammaproteobacteria	Enterobacterales	Yersiniaceae	Yersinia	Yersinia pestis	Pathogens
GCA_000022825.1	Bacteria	Proteobacteria	Gammaproteobacteria	Enterobacterales	Yersiniaceae	Yersinia	Yersinia pestis	Pathogens
GCA_000022845.1	Bacteria	Proteobacteria	Gammaproteobacteria	Enterobacterales	Yersiniaceae	Yersinia	Yersinia pestis	Pathogens
GCA_000022865.1	Bacteria	Firmicutes	Bacilli	Bacillales	Bacillaceae	Bacillus	Bacillus anthracis	Pathogens
GCA_000022925.1	Bacteria	Firmicutes	Bacilli	Bacillales	Listeriaceae	Listeria	Listeria monocytogenes	Pathogens
GCA_000023005.1	Bacteria	Proteobacteria	Alphaproteobacteria	Rickettsiales	Rickettsiaceae	Rickettsia	Rickettsia africae	Pathogens
GCA_000023285.1	Bacteria	Bacteroidetes	Flavobacteriia	Flavobacteriales	Flavobacteriaceae	Capnocytophaga	Capnocytophaga ochracea	Pathogens
GCA_000023305.1	Bacteria	Proteobacteria	Gammaproteobacteria	Thiotrichales	Francisellaceae	Francisella	Francisella tularensis	Pathogens
GCA_000023365.1	Bacteria	Proteobacteria	Gammaproteobacteria	Enterobacterales	Enterobacteriaceae	Escherichia	Escherichia coli	Pathogens
GCA_000023425.1	Bacteria	Proteobacteria	Betaproteobacteria	Burkholderiales	Burkholderiaceae	Ralstonia	Ralstonia pickettii	Pathogens
GCA_000023625.1	Bacteria	Actinobacteria	Actinobacteria	Corynebacteriales	Mycobacteriaceae	Mycobacterium	Mycobacterium tuberculosis	Pathogens
GCA_000023665.1	Bacteria	Proteobacteria	Gammaproteobacteria	Enterobacterales	Enterobacteriaceae	Escherichia	Escherichia coli	Pathogens
GCA_000023805.1	Bacteria	Proteobacteria	Epsilonproteobacteria	Campylobacterales	Helicobacteraceae	Helicobacter	Helicobacter pylori	Pathogens
GCA_000023865.1	Bacteria	Actinobacteria	Actinobacteria	Pseudonocardiales	Pseudonocardiaceae	Saccharomonospora	Saccharomonospora viridis	Pathogens
GCA_000023905.1	Bacteria	Fusobacteria	Fusobacteriia	Fusobacteriales	Leptotrichiaceae	Leptotrichia	Leptotrichia buccalis	Pathogens
GCA_000024105.1	Bacteria	Firmicutes	Tissierellia	Tissierellales	Peptoniphilaceae	Anaerococcus	Anaerococcus prevotii	Pathogens
GCA_000024265.1	Bacteria	Actinobacteria	Coriobacteriia	Eggerthellales	Eggerthellaceae	Eggerthella	Eggerthella lenta	Pathogens
GCA_000024405.1	Bacteria	Fusobacteria	Fusobacteriia	Fusobacteriales	Leptotrichiaceae	Sebaldella	Sebaldella termitidis	Pathogens
GCA_000024445.1	Bacteria	Actinobacteria	Actinobacteria	Bifidobacteriales	Bifidobacteriaceae	Bifidobacterium	Bifidobacterium dentium	Pathogens
GCA_000024565.1	Bacteria	Fusobacteria	Fusobacteriia	Fusobacteriales	Leptotrichiaceae	Streptobacillus	Streptobacillus moniliformis	Pathogens
GCA_000024585.1	Bacteria	Firmicutes	Bacilli	Bacillales	Staphylococcaceae	Staphylococcus	Staphylococcus aureus	Pathogens
GCA_000024785.1	Bacteria	Actinobacteria	Actinobacteria	Corynebacteriales	Gordoniaceae	Gordonia	Gordonia bronchialis	Pathogens
GCA_000024945.1	Bacteria	Firmicutes	Negativicutes	Veillonellales	Veillonellaceae	Veillonella	Veillonella parvula	Pathogens
GCA_000025085.1	Bacteria	Firmicutes	Bacilli	Bacillales	Staphylococcaceae	Staphylococcus	Staphylococcus lugdunensis	Pathogens
GCA_000025145.2	Bacteria	Firmicutes	Bacilli	Bacillales	Staphylococcaceae	Staphylococcus	Staphylococcus aureus	Pathogens
GCA_000025165.1	Bacteria	Proteobacteria	Gammaproteobacteria	Enterobacterales	Enterobacteriaceae	Escherichia	Escherichia coli	Pathogens
GCA_000025205.1	Bacteria	Actinobacteria	Actinobacteria	Bifidobacteriales	Bifidobacteriaceae	Gardnerella	Gardnerella vaginalis	Pathogens
GCA_000025305.1	Bacteria	Firmicutes	Negativicutes	Acidaminococcales	Acidaminococcaceae	Acidaminococcus	Acidaminococcus fermentans	Pathogens
GCA_000025425.1	Bacteria	Proteobacteria	Epsilonproteobacteria	Campylobacterales	Campylobacteraceae	Campylobacter	Campylobacter jejuni	Pathogens
GCA_000025565.1	Bacteria	Proteobacteria	Gammaproteobacteria	Enterobacterales	Enterobacteriaceae	Enterobacter	Enterobacter cloacae	Pathogens
GCA_000025745.1	Bacteria	Proteobacteria	Gammaproteobacteria	Enterobacterales	Enterobacteriaceae	Escherichia	Escherichia coli	Pathogens
GCA_000025925.1	Bacteria	Bacteroidetes	Bacteroidia	Bacteroidales	Prevotellaceae	Prevotella	Prevotella ruminicola	Pathogens
GCA_000025985.1	Bacteria	Bacteroidetes	Bacteroidia	Bacteroidales	Bacteroidaceae	Bacteroides	Bacteroides fragilis	Pathogens
GCA_000026245.1	Bacteria	Proteobacteria	Gammaproteobacteria	Enterobacterales	Enterobacteriaceae	Escherichia	Escherichia coli	Pathogens
GCA_000026265.1	Bacteria	Proteobacteria	Gammaproteobacteria	Enterobacterales	Enterobacteriaceae	Escherichia	Escherichia coli	Pathogens
GCA_000026285.2	Bacteria	Proteobacteria	Gammaproteobacteria	Enterobacterales	Enterobacteriaceae	Escherichia	Escherichia coli	Pathogens
GCA_000026345.1	Bacteria	Proteobacteria	Gammaproteobacteria	Enterobacterales	Enterobacteriaceae	Escherichia	Escherichia coli	Pathogens
GCA_000026545.1	Bacteria	Proteobacteria	Gammaproteobacteria	Enterobacterales	Enterobacteriaceae	Escherichia	Escherichia coli	Pathogens
GCA_000026585.1	Bacteria	Firmicutes	Bacilli	Lactobacillales	Streptococcaceae	Streptococcus	Streptococcus equi	Pathogens
GCA_000026605.1	Bacteria	Firmicutes	Bacilli	Lactobacillales	Streptococcaceae	Streptococcus	Streptococcus equi	Pathogens
GCA_000026645.1	Bacteria	Proteobacteria	Gammaproteobacteria	Pseudomonadales	Pseudomonadaceae	Pseudomonas	Pseudomonas aeruginosa	Pathogens
GCA_000026665.1	Bacteria	Firmicutes	Bacilli	Lactobacillales	Streptococcaceae	Streptococcus	Streptococcus pneumoniae	Pathogens
GCA_000026685.1	Bacteria	Actinobacteria	Actinobacteria	Corynebacteriales	Mycobacteriaceae	Mycobacterium	Mycobacterium leprae	Pathogens
GCA_000026705.1	Bacteria	Firmicutes	Bacilli	Bacillales	Listeriaceae	Listeria	Listeria monocytogenes	Pathogens
GCA_000026725.1	Bacteria	Firmicutes	Bacilli	Lactobacillales	Streptococcaceae	Streptococcus	Streptococcus suis	Pathogens
GCA_000026745.1	Bacteria	Firmicutes	Bacilli	Lactobacillales	Streptococcaceae	Streptococcus	Streptococcus suis	Pathogens
GCA_000026905.1	Bacteria	Chlamydiae	Chlamydiia	Chlamydiales	Chlamydiaceae	Chlamydia	Chlamydia trachomatis	Pathogens
GCA_000026925.1	Bacteria	Chlamydiae	Chlamydiia	Chlamydiales	Chlamydiaceae	Chlamydia	Chlamydia trachomatis	Pathogens
GCA_000026965.1	Bacteria	Proteobacteria	Betaproteobacteria	Neisseriales	Neisseriaceae	Neisseria	Neisseria meningitidis	Pathogens
GCA_000027045.1	Bacteria	Firmicutes	Bacilli	Bacillales	Staphylococcaceae	Staphylococcus	Staphylococcus aureus	Pathogens
GCA_000027085.1	Bacteria	Proteobacteria	Gammaproteobacteria	Enterobacterales	Enterobacteriaceae	Citrobacter	Citrobacter rodentium	Pathogens
GCA_000027125.1	Bacteria	Proteobacteria	Gammaproteobacteria	Enterobacterales	Enterobacteriaceae	Escherichia	Escherichia coli	Pathogens
GCA_000027145.1	Bacteria	Firmicutes	Bacilli	Bacillales	Listeriaceae	Listeria	Listeria seeligeri	Pathogens
GCA_000027165.1	Bacteria	Firmicutes	Bacilli	Lactobacillales	Streptococcaceae	Streptococcus	Streptococcus mitis	Pathogens
GCA_000027305.1	Bacteria	Proteobacteria	Gammaproteobacteria	Pasteurellales	Pasteurellaceae	Haemophilus	Haemophilus influenzae	Pathogens
GCA_000027325.1	Bacteria	Tenericutes	Mollicutes	Mycoplasmatales	Mycoplasmataceae	Mycoplasma	Mycoplasma genitalium	Pathogens
GCA_000027345.1	Bacteria	Tenericutes	Mollicutes	Mycoplasmatales	Mycoplasmataceae	Mycoplasma	Mycoplasma pneumoniae	Pathogens
GCA_000039765.1	Bacteria	Proteobacteria	Gammaproteobacteria	Vibrionales	Vibrionaceae	Vibrio	Vibrio vulnificus	Pathogens
GCA_000046685.1	Bacteria	Proteobacteria	Alphaproteobacteria	Rhizobiales	Bartonellaceae	Bartonella	Bartonella quintana	Pathogens
GCA_000046705.1	Bacteria	Proteobacteria	Alphaproteobacteria	Rhizobiales	Bartonellaceae	Bartonella	Bartonella henselae	Pathogens
GCA_000047365.1	Bacteria	Proteobacteria	Gammaproteobacteria	Enterobacterales	Yersiniaceae	Yersinia	Yersinia pseudotuberculosis	Pathogens
GCA_000048645.1	Bacteria	Proteobacteria	Gammaproteobacteria	Legionellales	Legionellaceae	Legionella	Legionella pneumophila	Pathogens
GCA_000048665.1	Bacteria	Proteobacteria	Gammaproteobacteria	Legionellales	Legionellaceae	Legionella	Legionella pneumophila	Pathogens
GCA_000060285.1	Bacteria	Firmicutes	Bacilli	Bacillales	Listeriaceae	Listeria	Listeria welshimeri	Pathogens
GCA_000063545.1	Bacteria	Proteobacteria	Alphaproteobacteria	Rickettsiales	Rickettsiaceae	Orientia	Orientia tsutsugamushi	Pathogens
GCA_000063585.1	Bacteria	Firmicutes	Clostridia	Clostridiales	Clostridiaceae	Clostridium	Clostridium botulinum	Pathogens
GCA_000068525.2	Bacteria	Chlamydiae	Chlamydiia	Chlamydiales	Chlamydiaceae	Chlamydia	Chlamydia trachomatis	Pathogens
GCA_000068585.1	Bacteria	Chlamydiae	Chlamydiia	Chlamydiales	Chlamydiaceae	Chlamydia	Chlamydia trachomatis	Pathogens
GCA_000069245.1	Bacteria	Proteobacteria	Gammaproteobacteria	Pseudomonadales	Moraxellaceae	Acinetobacter	Acinetobacter baumannii	Pathogens
GCA_000069945.1	Bacteria	Actinobacteria	Actinobacteria	Corynebacteriales	Corynebacteriaceae	Corynebacterium	Corynebacterium urealyticum	Pathogens
GCA_000069965.1	Bacteria	Proteobacteria	Gammaproteobacteria	Enterobacterales	Morganellaceae	Proteus	Proteus mirabilis	Pathogens
GCA_000070465.1	Bacteria	Proteobacteria	Betaproteobacteria	Burkholderiales	Alcaligenaceae	Bordetella	Bordetella avium	Pathogens
GCA_000072485.1	Bacteria	Proteobacteria	Gammaproteobacteria	Xanthomonadales	Xanthomonadaceae	Stenotrophomonas	Stenotrophomonas maltophilia	Pathogens
GCA_000083565.1	Bacteria	Proteobacteria	Betaproteobacteria	Neisseriales	Neisseriaceae	Neisseria	Neisseria meningitidis	Pathogens
GCA_000085865.1	Bacteria	Tenericutes	Mollicutes	Mycoplasmatales	Mycoplasmataceae	Mycoplasma	Mycoplasma hominis	Pathogens
GCA_000091005.1	Bacteria	Proteobacteria	Gammaproteobacteria	Enterobacterales	Enterobacteriaceae	Escherichia	Escherichia coli	Pathogens
GCA_000091345.1	Bacteria	Proteobacteria	Epsilonproteobacteria	Campylobacterales	Helicobacteraceae	Helicobacter	Helicobacter pylori	Pathogens
GCA_000091645.1	Bacteria	Firmicutes	Bacilli	Lactobacillales	Streptococcaceae	Streptococcus	Streptococcus mutans	Pathogens
GCA_000091785.1	Bacteria	Proteobacteria	Gammaproteobacteria	Legionellales	Legionellaceae	Legionella	Legionella longbeachae	Pathogens
GCA_000091905.1	Bacteria	Firmicutes	Bacilli	Lactobacillales	Streptococcaceae	Streptococcus	Streptococcus suis	Pathogens
GCA_000092165.1	Bacteria	Firmicutes	Bacilli	Bacillales	Bacillaceae	Bacillus	Bacillus thuringiensis	Pathogens
GCA_000092225.1	Bacteria	Actinobacteria	Actinobacteria	Corynebacteriales	Tsukamurellaceae	Tsukamurella	Tsukamurella paurometabola	Pathogens
GCA_000092345.1	Bacteria	Firmicutes	Clostridia	Clostridiales	Clostridiaceae	Clostridium	Clostridium botulinum	Pathogens
GCA_000092485.1	Bacteria	Chlamydiae	Chlamydiia	Chlamydiales	Chlamydiaceae	Chlamydia	Chlamydia trachomatis	Pathogens
GCA_000092525.1	Bacteria	Proteobacteria	Gammaproteobacteria	Enterobacterales	Enterobacteriaceae	Shigella	Shigella sonnei	Pathogens
GCA_000092545.1	Bacteria	Proteobacteria	Gammaproteobacteria	Legionellales	Legionellaceae	Legionella	Legionella pneumophila	Pathogens
GCA_000092565.1	Bacteria	Spirochaetes	Spirochaetia	Leptospirales	Leptospiraceae	Leptospira	Leptospira interrogans	Pathogens
GCA_000092625.1	Bacteria	Proteobacteria	Gammaproteobacteria	Legionellales	Legionellaceae	Legionella	Legionella pneumophila	Pathogens
GCA_000092665.1	Bacteria	Chlamydiae	Chlamydiia	Chlamydiales	Chlamydiaceae	Chlamydia	Chlamydia trachomatis	Pathogens
GCA_000092685.1	Bacteria	Chlamydiae	Chlamydiia	Chlamydiales	Chlamydiaceae	Chlamydia	Chlamydia trachomatis	Pathogens
GCA_000092705.1	Bacteria	Chlamydiae	Chlamydiia	Chlamydiales	Chlamydiaceae	Chlamydia	Chlamydia trachomatis	Pathogens
GCA_000092725.1	Bacteria	Chlamydiae	Chlamydiia	Chlamydiales	Chlamydiaceae	Chlamydia	Chlamydia trachomatis	Pathogens
GCA_000092745.1	Bacteria	Chlamydiae	Chlamydiia	Chlamydiales	Chlamydiaceae	Chlamydia	Chlamydia trachomatis	Pathogens
GCA_000092805.1	Bacteria	Chlamydiae	Chlamydiia	Chlamydiales	Chlamydiaceae	Chlamydia	Chlamydia trachomatis	Pathogens
GCA_000093005.1	Bacteria	Chlamydiae	Chlamydiia	Chlamydiales	Chlamydiaceae	Chlamydia	Chlamydia trachomatis	Pathogens
GCA_000093125.2	Bacteria	Firmicutes	Bacilli	Bacillales	Listeriaceae	Listeria	Listeria monocytogenes	Pathogens
GCA_000093185.1	Bacteria	Proteobacteria	Epsilonproteobacteria	Campylobacterales	Helicobacteraceae	Helicobacter	Helicobacter pylori	Pathogens
GCA_000143605.1	Bacteria	Firmicutes	Bacilli	Bacillales	Bacillaceae	Bacillus	Bacillus cereus	Pathogens
GCA_000143705.1	Bacteria	Actinobacteria	Actinobacteria	Corynebacteriales	Corynebacteriaceae	Corynebacterium	Corynebacterium pseudotuberculosis	Pathogens
GCA_000143945.1	Bacteria	Tenericutes	Mollicutes	Mycoplasmatales	Mycoplasmataceae	Mycoplasma	Mycoplasma pneumoniae	Pathogens
GCA_000144405.1	Bacteria	Bacteroidetes	Bacteroidia	Bacteroidales	Prevotellaceae	Prevotella	Prevotella melaninogenica	Pathogens
GCA_000144675.1	Bacteria	Actinobacteria	Actinobacteria	Corynebacteriales	Corynebacteriaceae	Corynebacterium	Corynebacterium pseudotuberculosis	Pathogens
GCA_000144935.2	Bacteria	Actinobacteria	Actinobacteria	Corynebacteriales	Corynebacteriaceae	Corynebacterium	Corynebacterium pseudotuberculosis	Pathogens
GCA_000144955.1	Bacteria	Firmicutes	Bacilli	Bacillales	Staphylococcaceae	Staphylococcus	Staphylococcus aureus	Pathogens
GCA_000145595.1	Bacteria	Firmicutes	Bacilli	Bacillales	Staphylococcaceae	Staphylococcus	Staphylococcus aureus	Pathogens
GCA_000146305.1	Bacteria	Proteobacteria	Gammaproteobacteria	Enterobacterales	Hafniaceae	Edwardsiella	Edwardsiella tarda	Pathogens
GCA_000146565.1	Bacteria	Firmicutes	Bacilli	Bacillales	Bacillaceae	Bacillus	Bacillus subtilis	Pathogens
GCA_000146975.1	Bacteria	Firmicutes	Bacilli	Lactobacillales	Streptococcaceae	Streptococcus	Streptococcus pneumoniae	Pathogens
GCA_000147095.1	Bacteria	Firmicutes	Bacilli	Lactobacillales	Streptococcaceae	Streptococcus	Streptococcus pneumoniae	Pathogens
GCA_000147855.3	Bacteria	Proteobacteria	Gammaproteobacteria	Enterobacterales	Enterobacteriaceae	Escherichia	Escherichia coli	Pathogens
GCA_000148365.1	Bacteria	Proteobacteria	Gammaproteobacteria	Enterobacterales	Enterobacteriaceae	Escherichia	Escherichia coli	Pathogens
GCA_000148585.3	Bacteria	Firmicutes	Bacilli	Lactobacillales	Streptococcaceae	Streptococcus	Streptococcus mitis	Pathogens
GCA_000148605.1	Bacteria	Proteobacteria	Gammaproteobacteria	Enterobacterales	Enterobacteriaceae	Escherichia	Escherichia coli	Pathogens
GCA_000148625.1	Bacteria	Tenericutes	Mollicutes	Mycoplasmatales	Mycoplasmataceae	Mycoplasma	Mycoplasma fermentans	Pathogens
GCA_000148665.1	Bacteria	Proteobacteria	Epsilonproteobacteria	Campylobacterales	Helicobacteraceae	Helicobacter	Helicobacter pylori	Pathogens
GCA_000148705.1	Bacteria	Proteobacteria	Epsilonproteobacteria	Campylobacterales	Campylobacteraceae	Campylobacter	Campylobacter jejuni	Pathogens
GCA_000148855.1	Bacteria	Proteobacteria	Epsilonproteobacteria	Campylobacterales	Helicobacteraceae	Helicobacter	Helicobacter pylori	Pathogens
GCA_000148875.1	Bacteria	Proteobacteria	Epsilonproteobacteria	Campylobacterales	Helicobacteraceae	Helicobacter	Helicobacter pylori	Pathogens
GCA_000148895.1	Bacteria	Proteobacteria	Epsilonproteobacteria	Campylobacterales	Helicobacteraceae	Helicobacter	Helicobacter pylori	Pathogens
GCA_000148915.1	Bacteria	Proteobacteria	Epsilonproteobacteria	Campylobacterales	Helicobacteraceae	Helicobacter	Helicobacter pylori	Pathogens
GCA_000152065.2	Bacteria	Actinobacteria	Actinobacteria	Corynebacteriales	Corynebacteriaceae	Corynebacterium	Corynebacterium pseudotuberculosis	Pathogens
GCA_000152165.1	Bacteria	Proteobacteria	Betaproteobacteria	Neisseriales	Neisseriaceae	Neisseria	Neisseria meningitidis	Pathogens
GCA_000153685.2	Bacteria	Actinobacteria	Actinobacteria	Corynebacteriales	Mycobacteriaceae	Mycobacterium	Mycobacterium tuberculosis	Pathogens
GCA_000154585.2	Bacteria	Actinobacteria	Actinobacteria	Corynebacteriales	Mycobacteriaceae	Mycobacterium	Mycobacterium tuberculosis	Pathogens
GCA_000154605.2	Bacteria	Actinobacteria	Actinobacteria	Corynebacteriales	Mycobacteriaceae	Mycobacterium	Mycobacterium tuberculosis	Pathogens
GCA_000156855.2	Bacteria	Proteobacteria	Betaproteobacteria	Neisseriales	Neisseriaceae	Neisseria	Neisseria gonorrhoeae	Pathogens
GCA_000157355.2	Bacteria	Firmicutes	Bacilli	Lactobacillales	Enterococcaceae	Enterococcus	Enterococcus casseliflavus	Pathogens
GCA_000157895.2	Bacteria	Actinobacteria	Actinobacteria	Corynebacteriales	Mycobacteriaceae	Mycobacterium	Mycobacterium kansasii	Pathogens
GCA_000158275.2	Bacteria	Fusobacteria	Fusobacteriia	Fusobacteriales	Fusobacteriaceae	Fusobacterium	Fusobacterium nucleatum	Pathogens
GCA_000159155.2	Bacteria	Actinobacteria	Actinobacteria	Bifidobacteriales	Bifidobacteriaceae	Gardnerella	Gardnerella vaginalis	Pathogens
GCA_000159535.2	Bacteria	Firmicutes	Bacilli	Bacillales	Staphylococcaceae	Staphylococcus	Staphylococcus aureus	Pathogens
GCA_000160335.2	Bacteria	Firmicutes	Bacilli	Bacillales	Staphylococcaceae	Staphylococcus	Staphylococcus aureus	Pathogens
GCA_000162235.2	Bacteria	Fusobacteria	Fusobacteriia	Fusobacteriales	Fusobacteriaceae	Fusobacterium	Fusobacterium nucleatum	Pathogens
GCA_000163895.2	Bacteria	Firmicutes	Clostridia	Clostridiales	Peptostreptococcaceae	Filifactor	Filifactor alocis	Pathogens
GCA_000163915.2	Bacteria	Fusobacteria	Fusobacteriia	Fusobacteriales	Fusobacteriaceae	Fusobacterium	Fusobacterium nucleatum	Pathogens
GCA_000164695.2	Bacteria	Actinobacteria	Actinobacteria	Micrococcales	Micrococcaceae	Rothia	Rothia dentocariosa	Pathogens
GCA_000165525.1	Bacteria	Proteobacteria	Gammaproteobacteria	Pasteurellales	Pasteurellaceae	Haemophilus	Haemophilus influenzae	Pathogens
GCA_000165575.1	Bacteria	Proteobacteria	Gammaproteobacteria	Pasteurellales	Pasteurellaceae	Haemophilus	Haemophilus influenzae	Pathogens
GCA_000165835.1	Bacteria	Proteobacteria	Betaproteobacteria	Burkholderiales	Alcaligenaceae	Achromobacter	Achromobacter xylosoxidans	Pathogens
GCA_000166455.2	Bacteria	Proteobacteria	Gammaproteobacteria	Vibrionales	Vibrionaceae	Vibrio	Vibrio cholerae	Pathogens
GCA_000168355.3	Bacteria	Firmicutes	Bacilli	Lactobacillales	Streptococcaceae	Streptococcus	Streptococcus suis	Pathogens
GCA_000168575.2	Bacteria	Firmicutes	Bacilli	Bacillales	Listeriaceae	Listeria	Listeria monocytogenes	Pathogens
GCA_000168595.2	Bacteria	Firmicutes	Bacilli	Bacillales	Listeriaceae	Listeria	Listeria monocytogenes	Pathogens
GCA_000168635.2	Bacteria	Firmicutes	Bacilli	Bacillales	Listeriaceae	Listeria	Listeria monocytogenes	Pathogens
GCA_000168695.2	Bacteria	Firmicutes	Bacilli	Bacillales	Listeriaceae	Listeria	Listeria monocytogenes	Pathogens
GCA_000168775.2	Bacteria	Proteobacteria	Gammaproteobacteria	Thiotrichales	Francisellaceae	Francisella	Francisella tularensis	Pathogens
GCA_000168875.3	Bacteria	Proteobacteria	Gammaproteobacteria	Legionellales	Coxiellaceae	Coxiella	Coxiella burnetii	Pathogens
GCA_000169195.2	Bacteria	Firmicutes	Bacilli	Bacillales	Bacillaceae	Bacillus	Bacillus coagulans	Pathogens
GCA_000171795.2	Bacteria	Proteobacteria	Epsilonproteobacteria	Campylobacterales	Campylobacteraceae	Campylobacter	Campylobacter jejuni	Pathogens
GCA_000172575.2	Bacteria	Firmicutes	Bacilli	Lactobacillales	Enterococcaceae	Enterococcus	Enterococcus faecalis	Pathogens
GCA_000174395.2	Bacteria	Firmicutes	Bacilli	Lactobacillales	Enterococcaceae	Enterococcus	Enterococcus faecium	Pathogens
GCA_000176835.2	Bacteria	Proteobacteria	Gammaproteobacteria	Enterobacterales	Yersiniaceae	Serratia	Serratia plymuthica	Pathogens
GCA_000178495.2	Bacteria	Proteobacteria	Gammaproteobacteria	Pasteurellales	Pasteurellaceae	Actinobacillus	Actinobacillus pleuropneumoniae	Pathogens
GCA_000178935.2	Bacteria	Proteobacteria	Epsilonproteobacteria	Campylobacterales	Helicobacteraceae	Helicobacter	Helicobacter pylori	Pathogens
GCA_000180515.2	Bacteria	Firmicutes	Bacilli	Lactobacillales	Streptococcaceae	Streptococcus	Streptococcus pneumoniae	Pathogens
GCA_000183345.1	Bacteria	Proteobacteria	Gammaproteobacteria	Enterobacterales	Enterobacteriaceae	Escherichia	Escherichia coli	Pathogens
GCA_000183645.1	Bacteria	Proteobacteria	Gammaproteobacteria	Pseudomonadales	Pseudomonadaceae	Pseudomonas	Pseudomonas putida	Pathogens
GCA_000184085.1	Bacteria	Proteobacteria	Epsilonproteobacteria	Campylobacterales	Campylobacteraceae	Campylobacter	Campylobacter jejuni	Pathogens
GCA_000184185.1	Bacteria	Proteobacteria	Gammaproteobacteria	Enterobacterales	Enterobacteriaceae	Escherichia	Escherichia coli	Pathogens
GCA_000184205.1	Bacteria	Proteobacteria	Epsilonproteobacteria	Campylobacterales	Campylobacteraceae	Campylobacter	Campylobacter jejuni	Pathogens
GCA_000184325.1	Bacteria	Proteobacteria	Gammaproteobacteria	Vibrionales	Vibrionaceae	Vibrio	Vibrio furnissii	Pathogens
GCA_000185185.1	Bacteria	Proteobacteria	Epsilonproteobacteria	Campylobacterales	Helicobacteraceae	Helicobacter	Helicobacter pylori	Pathogens
GCA_000185205.1	Bacteria	Proteobacteria	Epsilonproteobacteria	Campylobacterales	Helicobacteraceae	Helicobacter	Helicobacter pylori	Pathogens
GCA_000185225.1	Bacteria	Proteobacteria	Epsilonproteobacteria	Campylobacterales	Helicobacteraceae	Helicobacter	Helicobacter pylori	Pathogens
GCA_000185245.1	Bacteria	Proteobacteria	Epsilonproteobacteria	Campylobacterales	Helicobacteraceae	Helicobacter	Helicobacter pylori	Pathogens
GCA_000186005.1	Bacteria	Tenericutes	Mollicutes	Mycoplasmatales	Mycoplasmataceae	Mycoplasma	Mycoplasma fermentans	Pathogens
GCA_000186405.1	Bacteria	Firmicutes	Bacilli	Lactobacillales	Streptococcaceae	Streptococcus	Streptococcus suis	Pathogens
GCA_000186585.1	Bacteria	Proteobacteria	Gammaproteobacteria	Vibrionales	Vibrionaceae	Vibrio	Vibrio vulnificus	Pathogens
GCA_000186665.4	Bacteria	Proteobacteria	Gammaproteobacteria	Pseudomonadales	Moraxellaceae	Acinetobacter	Acinetobacter baumannii	Pathogens
GCA_000186725.1	Bacteria	Proteobacteria	Gammaproteobacteria	Enterobacterales	Yersiniaceae	Yersinia	Yersinia pestis	Pathogens
GCA_000186745.1	Bacteria	Firmicutes	Bacilli	Bacillales	Bacillaceae	Bacillus	Bacillus subtilis	Pathogens
GCA_000187205.4	Bacteria	Proteobacteria	Gammaproteobacteria	Pseudomonadales	Moraxellaceae	Acinetobacter	Acinetobacter baumannii	Pathogens
GCA_000188215.1	Bacteria	Proteobacteria	Gammaproteobacteria	Pseudomonadales	Moraxellaceae	Acinetobacter	Acinetobacter baumannii	Pathogens
GCA_000189435.3	Bacteria	Firmicutes	Bacilli	Bacillales	Staphylococcaceae	Staphylococcus	Staphylococcus aureus	Pathogens
GCA_000189455.3	Bacteria	Firmicutes	Bacilli	Bacillales	Staphylococcaceae	Staphylococcus	Staphylococcus aureus	Pathogens
GCA_000189735.2	Bacteria	Proteobacteria	Gammaproteobacteria	Pseudomonadales	Moraxellaceae	Acinetobacter	Acinetobacter baumannii	Pathogens
GCA_000191425.1	Bacteria	Proteobacteria	Betaproteobacteria	Neisseriales	Neisseriaceae	Neisseria	Neisseria meningitidis	Pathogens
GCA_000191445.1	Bacteria	Proteobacteria	Betaproteobacteria	Neisseriales	Neisseriaceae	Neisseria	Neisseria meningitidis	Pathogens
GCA_000191465.1	Bacteria	Proteobacteria	Betaproteobacteria	Neisseriales	Neisseriaceae	Neisseria	Neisseria meningitidis	Pathogens
GCA_000191485.1	Bacteria	Proteobacteria	Betaproteobacteria	Neisseriales	Neisseriaceae	Neisseria	Neisseria meningitidis	Pathogens
GCA_000191505.1	Bacteria	Proteobacteria	Betaproteobacteria	Neisseriales	Neisseriaceae	Neisseria	Neisseria meningitidis	Pathogens
GCA_000191525.1	Bacteria	Proteobacteria	Betaproteobacteria	Neisseriales	Neisseriaceae	Neisseria	Neisseria meningitidis	Pathogens
GCA_000192105.1	Bacteria	Proteobacteria	Gammaproteobacteria	Enterobacterales	Yersiniaceae	Yersinia	Yersinia enterocolitica	Pathogens
GCA_000192315.1	Bacteria	Proteobacteria	Epsilonproteobacteria	Campylobacterales	Helicobacteraceae	Helicobacter	Helicobacter pylori	Pathogens
GCA_000192335.1	Bacteria	Proteobacteria	Epsilonproteobacteria	Campylobacterales	Helicobacteraceae	Helicobacter	Helicobacter pylori	Pathogens
GCA_000192725.1	Bacteria	Proteobacteria	Alphaproteobacteria	Rhizobiales	Brucellaceae	Brucella	Brucella melitensis	Pathogens
GCA_000192885.1	Bacteria	Proteobacteria	Alphaproteobacteria	Rhizobiales	Brucellaceae	Brucella	Brucella melitensis	Pathogens
GCA_000193185.2	Bacteria	Actinobacteria	Actinobacteria	Corynebacteriales	Mycobacteriaceae	Mycobacterium	Mycobacterium tuberculosis	Pathogens
GCA_000193355.1	Bacteria	Firmicutes	Bacilli	Bacillales	Bacillaceae	Bacillus	Bacillus thuringiensis	Pathogens
GCA_000193395.1	Bacteria	Bacteroidetes	Bacteroidia	Bacteroidales	Prevotellaceae	Prevotella	Prevotella denticola	Pathogens
GCA_000193595.3	Bacteria	Proteobacteria	Betaproteobacteria	Burkholderiales	Alcaligenaceae	Bordetella	Bordetella pertussis	Pathogens
GCA_000193615.3	Bacteria	Proteobacteria	Betaproteobacteria	Burkholderiales	Alcaligenaceae	Bordetella	Bordetella pertussis	Pathogens
GCA_000194075.3	Bacteria	Actinobacteria	Actinobacteria	Corynebacteriales	Mycobacteriaceae	Mycobacterium	Mycobacterium tuberculosis	Pathogens
GCA_000195065.1	Bacteria	Proteobacteria	Gammaproteobacteria	Vibrionales	Vibrionaceae	Vibrio	Vibrio cholerae	Pathogens
GCA_000195105.1	Bacteria	Proteobacteria	Gammaproteobacteria	Pseudomonadales	Pseudomonadaceae	Pseudomonas	Pseudomonas stutzeri	Pathogens
GCA_000195395.5	Bacteria	Firmicutes	Bacilli	Bacillales	Listeriaceae	Listeria	Listeria monocytogenes	Pathogens
GCA_000195435.4	Bacteria	Firmicutes	Bacilli	Bacillales	Listeriaceae	Listeria	Listeria monocytogenes	Pathogens
GCA_000195535.1	Bacteria	Proteobacteria	Gammaproteobacteria	Thiotrichales	Francisellaceae	Francisella	Francisella tularensis	Pathogens
GCA_000195675.1	Bacteria	Proteobacteria	Betaproteobacteria	Burkholderiales	Alcaligenaceae	Bordetella	Bordetella bronchiseptica	Pathogens
GCA_000195695.1	Bacteria	Proteobacteria	Betaproteobacteria	Burkholderiales	Alcaligenaceae	Bordetella	Bordetella parapertussis	Pathogens
GCA_000195715.1	Bacteria	Proteobacteria	Betaproteobacteria	Burkholderiales	Alcaligenaceae	Bordetella	Bordetella pertussis	Pathogens
GCA_000195735.1	Bacteria	Proteobacteria	Alphaproteobacteria	Rickettsiales	Rickettsiaceae	Rickettsia	Rickettsia prowazekii	Pathogens
GCA_000195815.1	Bacteria	Actinobacteria	Actinobacteria	Corynebacteriales	Corynebacteriaceae	Corynebacterium	Corynebacterium diphtheriae	Pathogens
GCA_000195835.2	Bacteria	Actinobacteria	Actinobacteria	Corynebacteriales	Mycobacteriaceae	Mycobacterium	Mycobacterium tuberculosis	Pathogens
GCA_000195855.1	Bacteria	Actinobacteria	Actinobacteria	Corynebacteriales	Mycobacteriaceae	Mycobacterium	Mycobacterium leprae	Pathogens
GCA_000195955.2	Bacteria	Actinobacteria	Actinobacteria	Corynebacteriales	Mycobacteriaceae	Mycobacterium	Mycobacterium tuberculosis	Pathogens
GCA_000196035.1	Bacteria	Firmicutes	Bacilli	Bacillales	Listeriaceae	Listeria	Listeria monocytogenes	Pathogens
GCA_000196055.1	Bacteria	Firmicutes	Bacilli	Lactobacillales	Streptococcaceae	Streptococcus	Streptococcus agalactiae	Pathogens
GCA_000196095.1	Bacteria	Proteobacteria	Gammaproteobacteria	Vibrionales	Vibrionaceae	Vibrio	Vibrio parahaemolyticus	Pathogens
GCA_000196135.1	Bacteria	Proteobacteria	Epsilonproteobacteria	Campylobacterales	Helicobacteraceae	Wolinella	Wolinella succinogenes	Pathogens
GCA_000196295.1	Bacteria	Proteobacteria	Betaproteobacteria	Neisseriales	Neisseriaceae	Neisseria	Neisseria lactamica	Pathogens
GCA_000196595.1	Bacteria	Firmicutes	Bacilli	Lactobacillales	Streptococcaceae	Streptococcus	Streptococcus pneumoniae	Pathogens
GCA_000196755.1	Bacteria	Proteobacteria	Epsilonproteobacteria	Campylobacterales	Helicobacteraceae	Helicobacter	Helicobacter pylori	Pathogens
GCA_000197755.2	Bacteria	Firmicutes	Bacilli	Bacillales	Listeriaceae	Listeria	Listeria monocytogenes	Pathogens
GCA_000197875.1	Bacteria	Proteobacteria	Gammaproteobacteria	Pasteurellales	Pasteurellaceae	Haemophilus	Haemophilus influenzae	Pathogens
GCA_000200475.1	Bacteria	Proteobacteria	Gammaproteobacteria	Pasteurellales	Pasteurellaceae	Haemophilus	Haemophilus influenzae	Pathogens
GCA_000204115.1	Bacteria	Proteobacteria	Gammaproteobacteria	Aeromonadales	Aeromonadaceae	Aeromonas	Aeromonas veronii	Pathogens
GCA_000204565.1	Bacteria	Firmicutes	Clostridia	Clostridiales	Clostridiaceae	Clostridium	Clostridium botulinum	Pathogens
GCA_000204625.1	Bacteria	Firmicutes	Bacilli	Lactobacillales	Streptococcaceae	Streptococcus	Streptococcus suis	Pathogens
GCA_000204665.1	Bacteria	Firmicutes	Bacilli	Bacillales	Staphylococcaceae	Staphylococcus	Staphylococcus aureus	Pathogens
GCA_000209755.1	Bacteria	Firmicutes	Bacilli	Bacillales	Listeriaceae	Listeria	Listeria monocytogenes	Pathogens
GCA_000209795.2	Bacteria	Firmicutes	Bacilli	Bacillales	Bacillaceae	Bacillus	Bacillus subtilis	Pathogens
GCA_000210315.1	Bacteria	Firmicutes	Bacilli	Bacillales	Staphylococcaceae	Staphylococcus	Staphylococcus aureus	Pathogens
GCA_000210475.1	Bacteria	Proteobacteria	Gammaproteobacteria	Enterobacterales	Enterobacteriaceae	Escherichia	Escherichia coli	Pathogens
GCA_000210495.1	Bacteria	Chlamydiae	Chlamydiia	Chlamydiales	Chlamydiaceae	Chlamydia	Chlamydia trachomatis	Pathogens
GCA_000210815.2	Bacteria	Firmicutes	Bacilli	Bacillales	Listeriaceae	Listeria	Listeria monocytogenes	Pathogens
GCA_000210835.1	Bacteria	Bacteroidetes	Bacteroidia	Bacteroidales	Bacteroidaceae	Bacteroides	Bacteroides fragilis	Pathogens
GCA_000210875.1	Bacteria	Proteobacteria	Gammaproteobacteria	Pasteurellales	Pasteurellaceae	Haemophilus	Haemophilus influenzae	Pathogens
GCA_000210895.1	Bacteria	Proteobacteria	Gammaproteobacteria	Pasteurellales	Pasteurellaceae	Haemophilus	Haemophilus parainfluenzae	Pathogens
GCA_000210935.1	Bacteria	Firmicutes	Bacilli	Lactobacillales	Streptococcaceae	Streptococcus	Streptococcus pneumoniae	Pathogens
GCA_000210955.1	Bacteria	Firmicutes	Bacilli	Lactobacillales	Streptococcaceae	Streptococcus	Streptococcus pneumoniae	Pathogens
GCA_000210975.1	Bacteria	Firmicutes	Bacilli	Lactobacillales	Streptococcaceae	Streptococcus	Streptococcus pneumoniae	Pathogens
GCA_000210995.1	Bacteria	Firmicutes	Bacilli	Lactobacillales	Streptococcaceae	Streptococcus	Streptococcus pneumoniae	Pathogens
GCA_000211015.1	Bacteria	Firmicutes	Bacilli	Lactobacillales	Streptococcaceae	Streptococcus	Streptococcus pneumoniae	Pathogens
GCA_000211035.2	Bacteria	Firmicutes	Bacilli	Lactobacillales	Streptococcaceae	Streptococcus	Streptococcus pneumoniae	Pathogens
GCA_000211055.2	Bacteria	Firmicutes	Bacilli	Lactobacillales	Streptococcaceae	Streptococcus	Streptococcus pneumoniae	Pathogens
GCA_000211075.1	Bacteria	Firmicutes	Bacilli	Lactobacillales	Streptococcaceae	Streptococcus	Streptococcus pneumoniae	Pathogens
GCA_000211095.1	Bacteria	Firmicutes	Bacilli	Lactobacillales	Streptococcaceae	Streptococcus	Streptococcus pneumoniae	Pathogens
GCA_000211255.2	Bacteria	Firmicutes	Bacilli	Lactobacillales	Enterococcaceae	Enterococcus	Enterococcus faecalis	Pathogens
GCA_000212375.1	Bacteria	Bacteroidetes	Bacteroidia	Bacteroidales	Porphyromonadaceae	Porphyromonas	Porphyromonas asaccharolytica	Pathogens
GCA_000212715.2	Bacteria	Proteobacteria	Gammaproteobacteria	Enterobacterales	Enterobacteriaceae	Escherichia	Escherichia coli	Pathogens
GCA_000212975.1	Bacteria	Proteobacteria	Betaproteobacteria	Burkholderiales	Alcaligenaceae	Bordetella	Bordetella pertussis	Pathogens
GCA_000213135.1	Bacteria	Proteobacteria	Epsilonproteobacteria	Campylobacterales	Helicobacteraceae	Helicobacter	Helicobacter pylori	Pathogens
GCA_000213955.1	Bacteria	Actinobacteria	Actinobacteria	Bifidobacteriales	Bifidobacteriaceae	Gardnerella	Gardnerella vaginalis	Pathogens
GCA_000214235.1	Bacteria	Proteobacteria	Gammaproteobacteria	Enterobacterales	Yersiniaceae	Serratia	Serratia plymuthica	Pathogens
GCA_000215345.3	Bacteria	Proteobacteria	Epsilonproteobacteria	Campylobacterales	Campylobacteraceae	Arcobacter	Arcobacter butzleri	Pathogens
GCA_000215645.1	Bacteria	Actinobacteria	Actinobacteria	Corynebacteriales	Corynebacteriaceae	Corynebacterium	Corynebacterium ulcerans	Pathogens
GCA_000215665.1	Bacteria	Actinobacteria	Actinobacteria	Corynebacteriales	Corynebacteriaceae	Corynebacterium	Corynebacterium ulcerans	Pathogens
GCA_000217835.1	Bacteria	Firmicutes	Bacilli	Bacillales	Bacillaceae	Bacillus	Bacillus coagulans	Pathogens
GCA_000218305.1	Bacteria	Firmicutes	Bacilli	Bacillales	Listeriaceae	Listeria	Listeria monocytogenes	Pathogens
GCA_000219515.3	Bacteria	Proteobacteria	Gammaproteobacteria	Enterobacterales	Enterobacteriaceae	Escherichia	Escherichia coli	Pathogens
GCA_000219605.1	Bacteria	Proteobacteria	Gammaproteobacteria	Pseudomonadales	Pseudomonadaceae	Pseudomonas	Pseudomonas stutzeri	Pathogens
GCA_000219705.1	Bacteria	Proteobacteria	Gammaproteobacteria	Pseudomonadales	Pseudomonadaceae	Pseudomonas	Pseudomonas putida	Pathogens
GCA_000219765.1	Bacteria	Firmicutes	Bacilli	Lactobacillales	Streptococcaceae	Streptococcus	Streptococcus equi	Pathogens
GCA_000220105.1	Bacteria	Chlamydiae	Chlamydiia	Chlamydiales	Chlamydiaceae	Chlamydia	Chlamydia trachomatis	Pathogens
GCA_000220485.1	Bacteria	Proteobacteria	Gammaproteobacteria	Enterobacterales	Enterobacteriaceae	Klebsiella	Klebsiella pneumoniae	Pathogens
GCA_000220625.1	Bacteria	Bacteroidetes	Flavobacteriia	Flavobacteriales	Flavobacteriaceae	Capnocytophaga	Capnocytophaga canimorsus	Pathogens
GCA_000221625.1	Bacteria	Actinobacteria	Actinobacteria	Corynebacteriales	Corynebacteriaceae	Corynebacterium	Corynebacterium pseudotuberculosis	Pathogens
GCA_000222975.1	Bacteria	Proteobacteria	Gammaproteobacteria	Enterobacterales	Yersiniaceae	Yersinia	Yersinia pestis	Pathogens
GCA_000223885.1	Bacteria	Proteobacteria	Gammaproteobacteria	Xanthomonadales	Xanthomonadaceae	Stenotrophomonas	Stenotrophomonas maltophilia	Pathogens
GCA_000224435.1	Bacteria	Actinobacteria	Actinobacteria	Corynebacteriales	Mycobacteriaceae	Mycobacterium	Mycobacterium tuberculosis	Pathogens
GCA_000224535.1	Bacteria	Proteobacteria	Epsilonproteobacteria	Campylobacterales	Helicobacteraceae	Helicobacter	Helicobacter pylori	Pathogens
GCA_000224555.1	Bacteria	Proteobacteria	Epsilonproteobacteria	Campylobacterales	Helicobacteraceae	Helicobacter	Helicobacter pylori	Pathogens
GCA_000224575.1	Bacteria	Proteobacteria	Epsilonproteobacteria	Campylobacterales	Helicobacteraceae	Helicobacter	Helicobacter pylori	Pathogens
GCA_000226035.3	Bacteria	Proteobacteria	Gammaproteobacteria	Pseudomonadales	Pseudomonadaceae	Pseudomonas	Pseudomonas putida	Pathogens
GCA_000226155.1	Bacteria	Proteobacteria	Gammaproteobacteria	Pseudomonadales	Pseudomonadaceae	Pseudomonas	Pseudomonas aeruginosa	Pathogens
GCA_000226275.2	Bacteria	Proteobacteria	Gammaproteobacteria	Pseudomonadales	Moraxellaceae	Acinetobacter	Acinetobacter baumannii	Pathogens
GCA_000226605.1	Bacteria	Chlamydiae	Chlamydiia	Chlamydiales	Chlamydiaceae	Chlamydia	Chlamydia trachomatis	Pathogens
GCA_000227175.1	Bacteria	Actinobacteria	Actinobacteria	Corynebacteriales	Corynebacteriaceae	Corynebacterium	Corynebacterium pseudotuberculosis	Pathogens
GCA_000227465.1	Bacteria	Firmicutes	Bacilli	Bacillales	Bacillaceae	Bacillus	Bacillus subtilis	Pathogens
GCA_000227485.1	Bacteria	Firmicutes	Bacilli	Bacillales	Bacillaceae	Bacillus	Bacillus subtilis	Pathogens
GCA_000227605.2	Bacteria	Actinobacteria	Actinobacteria	Corynebacteriales	Corynebacteriaceae	Corynebacterium	Corynebacterium pseudotuberculosis	Pathogens
GCA_000227625.1	Bacteria	Proteobacteria	Gammaproteobacteria	Enterobacterales	Enterobacteriaceae	Escherichia	Escherichia coli	Pathogens
GCA_000227645.1	Bacteria	Proteobacteria	Alphaproteobacteria	Rhizobiales	Brucellaceae	Brucella	Brucella melitensis	Pathogens
GCA_000230295.1	Bacteria	Firmicutes	Bacilli	Lactobacillales	Streptococcaceae	Streptococcus	Streptococcus pyogenes	Pathogens
GCA_000231175.1	Bacteria	Spirochaetes	Spirochaetia	Leptospirales	Leptospiraceae	Leptospira	Leptospira interrogans	Pathogens
GCA_000231865.1	Bacteria	Firmicutes	Bacilli	Lactobacillales	Streptococcaceae	Streptococcus	Streptococcus suis	Pathogens
GCA_000231885.1	Bacteria	Firmicutes	Bacilli	Lactobacillales	Streptococcaceae	Streptococcus	Streptococcus suis	Pathogens
GCA_000231905.1	Bacteria	Firmicutes	Bacilli	Lactobacillales	Streptococcaceae	Streptococcus	Streptococcus suis	Pathogens
GCA_000231925.1	Bacteria	Firmicutes	Bacilli	Lactobacillales	Streptococcaceae	Streptococcus	Streptococcus suis	Pathogens
GCA_000233575.1	Bacteria	Firmicutes	Bacilli	Lactobacillales	Streptococcaceae	Streptococcus	Streptococcus suis	Pathogens
GCA_000233735.1	Bacteria	Actinobacteria	Actinobacteria	Corynebacteriales	Corynebacteriaceae	Corynebacterium	Corynebacterium pseudotuberculosis	Pathogens
GCA_000233875.1	Bacteria	Proteobacteria	Gammaproteobacteria	Enterobacterales	Enterobacteriaceae	Escherichia	Escherichia coli	Pathogens
GCA_000233895.1	Bacteria	Proteobacteria	Gammaproteobacteria	Enterobacterales	Enterobacteriaceae	Escherichia	Escherichia coli	Pathogens
GCA_000234725.1	Bacteria	Actinobacteria	Actinobacteria	Corynebacteriales	Mycobacteriaceae	Mycobacterium	Mycobacterium tuberculosis	Pathogens
GCA_000234745.1	Bacteria	Proteobacteria	Gammaproteobacteria	Pasteurellales	Pasteurellaceae	Pasteurella	Pasteurella multocida	Pathogens
GCA_000235765.3	Bacteria	Proteobacteria	Gammaproteobacteria	Enterobacterales	Enterobacteriaceae	Enterobacter	Enterobacter cloacae	Pathogens
GCA_000237065.1	Bacteria	Proteobacteria	Gammaproteobacteria	Pseudomonadales	Pseudomonadaceae	Pseudomonas	Pseudomonas fluorescens	Pathogens
GCA_000237125.3	Bacteria	Firmicutes	Bacilli	Bacillales	Staphylococcaceae	Staphylococcus	Staphylococcus aureus	Pathogens
GCA_000237265.1	Bacteria	Firmicutes	Bacilli	Bacillales	Staphylococcaceae	Staphylococcus	Staphylococcus aureus	Pathogens
GCA_000239175.1	Bacteria	Proteobacteria	Gammaproteobacteria	Legionellales	Legionellaceae	Legionella	Legionella pneumophila	Pathogens
GCA_000239195.1	Bacteria	Firmicutes	Bacilli	Bacillales	Bacillaceae	Bacillus	Bacillus cereus	Pathogens
GCA_000239235.1	Bacteria	Firmicutes	Bacilli	Bacillales	Staphylococcaceae	Staphylococcus	Staphylococcus aureus	Pathogens
GCA_000240185.2	Bacteria	Proteobacteria	Gammaproteobacteria	Enterobacterales	Enterobacteriaceae	Klebsiella	Klebsiella pneumoniae	Pathogens
GCA_000241855.1	Bacteria	Actinobacteria	Actinobacteria	Corynebacteriales	Corynebacteriaceae	Corynebacterium	Corynebacterium pseudotuberculosis	Pathogens
GCA_000241875.1	Bacteria	Actinobacteria	Actinobacteria	Corynebacteriales	Corynebacteriaceae	Corynebacterium	Corynebacterium diphtheriae	Pathogens
GCA_000241895.1	Bacteria	Actinobacteria	Actinobacteria	Corynebacteriales	Corynebacteriaceae	Corynebacterium	Corynebacterium diphtheriae	Pathogens
GCA_000241915.1	Bacteria	Actinobacteria	Actinobacteria	Corynebacteriales	Corynebacteriaceae	Corynebacterium	Corynebacterium diphtheriae	Pathogens
GCA_000241935.1	Bacteria	Actinobacteria	Actinobacteria	Corynebacteriales	Corynebacteriaceae	Corynebacterium	Corynebacterium diphtheriae	Pathogens
GCA_000242335.3	Bacteria	Bacteroidetes	Bacteroidia	Bacteroidales	Prevotellaceae	Prevotella	Prevotella dentalis	Pathogens
GCA_000242775.1	Bacteria	Actinobacteria	Actinobacteria	Corynebacteriales	Corynebacteriaceae	Corynebacterium	Corynebacterium diphtheriae	Pathogens
GCA_000245495.1	Bacteria	Firmicutes	Bacilli	Bacillales	Staphylococcaceae	Staphylococcus	Staphylococcus aureus	Pathogens
GCA_000245515.1	Bacteria	Proteobacteria	Gammaproteobacteria	Enterobacterales	Enterobacteriaceae	Escherichia	Escherichia coli	Pathogens
GCA_000248375.1	Bacteria	Actinobacteria	Actinobacteria	Corynebacteriales	Corynebacteriaceae	Corynebacterium	Corynebacterium pseudotuberculosis	Pathogens
GCA_000248415.2	Bacteria	Proteobacteria	Gammaproteobacteria	Thiotrichales	Francisellaceae	Francisella	Francisella tularensis	Pathogens
GCA_000248435.2	Bacteria	Proteobacteria	Gammaproteobacteria	Thiotrichales	Francisellaceae	Francisella	Francisella tularensis	Pathogens
GCA_000250675.3	Bacteria	Actinobacteria	Actinobacteria	Corynebacteriales	Nocardiaceae	Nocardia	Nocardia brasiliensis	Pathogens
GCA_000250855.1	Bacteria	Proteobacteria	Gammaproteobacteria	Vibrionales	Vibrionaceae	Vibrio	Vibrio cholerae	Pathogens
GCA_000250905.1	Bacteria	Firmicutes	Bacilli	Lactobacillales	Streptococcaceae	Streptococcus	Streptococcus pyogenes	Pathogens
GCA_000250925.1	Bacteria	Firmicutes	Bacilli	Lactobacillales	Streptococcaceae	Streptococcus	Streptococcus pyogenes	Pathogens
GCA_000250945.1	Bacteria	Firmicutes	Bacilli	Lactobacillales	Enterococcaceae	Enterococcus	Enterococcus faecium	Pathogens
GCA_000251085.2	Bacteria	Firmicutes	Bacilli	Lactobacillales	Streptococcaceae	Streptococcus	Streptococcus pneumoniae	Pathogens
GCA_000252975.1	Bacteria	Firmicutes	Bacilli	Bacillales	Listeriaceae	Listeria	Listeria ivanovii	Pathogens
GCA_000252995.1	Bacteria	Proteobacteria	Gammaproteobacteria	Enterobacterales	Enterobacteriaceae	Salmonella	Salmonella bongori	Pathogens
GCA_000253135.1	Bacteria	Firmicutes	Bacilli	Bacillales	Staphylococcaceae	Staphylococcus	Staphylococcus aureus	Pathogens
GCA_000253175.1	Bacteria	Proteobacteria	Gammaproteobacteria	Enterobacterales	Yersiniaceae	Yersinia	Yersinia enterocolitica	Pathogens
GCA_000253195.1	Bacteria	Firmicutes	Clostridia	Clostridiales	Clostridiaceae	Clostridium	Clostridium botulinum	Pathogens
GCA_000253215.1	Bacteria	Proteobacteria	Betaproteobacteria	Neisseriales	Neisseriaceae	Neisseria	Neisseria meningitidis	Pathogens
GCA_000253315.1	Bacteria	Firmicutes	Bacilli	Lactobacillales	Streptococcaceae	Streptococcus	Streptococcus salivarius	Pathogens
GCA_000253335.1	Bacteria	Firmicutes	Bacilli	Lactobacillales	Streptococcaceae	Streptococcus	Streptococcus salivarius	Pathogens
GCA_000253355.1	Bacteria	Actinobacteria	Actinobacteria	Corynebacteriales	Mycobacteriaceae	Mycobacterium	Mycobacterium tuberculosis	Pathogens
GCA_000255155.1	Bacteria	Actinobacteria	Actinobacteria	Corynebacteriales	Corynebacteriaceae	Corynebacterium	Corynebacterium diphtheriae	Pathogens
GCA_000255175.1	Bacteria	Actinobacteria	Actinobacteria	Corynebacteriales	Corynebacteriaceae	Corynebacterium	Corynebacterium diphtheriae	Pathogens
GCA_000255195.1	Bacteria	Actinobacteria	Actinobacteria	Corynebacteriales	Corynebacteriaceae	Corynebacterium	Corynebacterium diphtheriae	Pathogens
GCA_000255215.1	Bacteria	Actinobacteria	Actinobacteria	Corynebacteriales	Corynebacteriaceae	Corynebacterium	Corynebacterium diphtheriae	Pathogens
GCA_000255235.1	Bacteria	Actinobacteria	Actinobacteria	Corynebacteriales	Corynebacteriaceae	Corynebacterium	Corynebacterium diphtheriae	Pathogens
GCA_000255255.1	Bacteria	Actinobacteria	Actinobacteria	Corynebacteriales	Corynebacteriaceae	Corynebacterium	Corynebacterium diphtheriae	Pathogens
GCA_000255275.1	Bacteria	Actinobacteria	Actinobacteria	Corynebacteriales	Corynebacteriaceae	Corynebacterium	Corynebacterium diphtheriae	Pathogens
GCA_000255535.1	Bacteria	Proteobacteria	Gammaproteobacteria	Enterobacterales	Yersiniaceae	Rahnella	Rahnella aquatilis	Pathogens
GCA_000255915.1	Bacteria	Proteobacteria	Gammaproteobacteria	Pasteurellales	Pasteurellaceae	Pasteurella	Pasteurella multocida	Pathogens
GCA_000255935.1	Bacteria	Actinobacteria	Actinobacteria	Corynebacteriales	Corynebacteriaceae	Corynebacterium	Corynebacterium pseudotuberculosis	Pathogens
GCA_000255955.1	Bacteria	Proteobacteria	Epsilonproteobacteria	Campylobacterales	Helicobacteraceae	Helicobacter	Helicobacter pylori	Pathogens
GCA_000257275.1	Bacteria	Proteobacteria	Gammaproteobacteria	Enterobacterales	Enterobacteriaceae	Escherichia	Escherichia coli	Pathogens
GCA_000258025.1	Bacteria	Proteobacteria	Gammaproteobacteria	Enterobacterales	Enterobacteriaceae	Escherichia	Escherichia coli	Pathogens
GCA_000258145.1	Bacteria	Proteobacteria	Gammaproteobacteria	Enterobacterales	Enterobacteriaceae	Escherichia	Escherichia coli	Pathogens
GCA_000258385.1	Bacteria	Actinobacteria	Actinobacteria	Corynebacteriales	Corynebacteriaceae	Corynebacterium	Corynebacterium pseudotuberculosis	Pathogens
GCA_000258885.1	Bacteria	Firmicutes	Bacilli	Bacillales	Bacillaceae	Bacillus	Bacillus anthracis	Pathogens
GCA_000258905.1	Bacteria	Firmicutes	Bacilli	Bacillales	Listeriaceae	Listeria	Listeria monocytogenes	Pathogens
GCA_000259155.3	Bacteria	Actinobacteria	Actinobacteria	Corynebacteriales	Corynebacteriaceae	Corynebacterium	Corynebacterium pseudotuberculosis	Pathogens
GCA_000259175.1	Bacteria	Proteobacteria	Gammaproteobacteria	Enterobacterales	Morganellaceae	Providencia	Providencia stuartii	Pathogens
GCA_000259235.1	Bacteria	Proteobacteria	Epsilonproteobacteria	Campylobacterales	Helicobacteraceae	Helicobacter	Helicobacter pylori	Pathogens
GCA_000259545.1	Bacteria	Proteobacteria	Gammaproteobacteria	Pasteurellales	Pasteurellaceae	Pasteurella	Pasteurella multocida	Pathogens
GCA_000260515.1	Bacteria	Proteobacteria	Betaproteobacteria	Burkholderiales	Burkholderiaceae	Burkholderia	Burkholderia pseudomallei	Pathogens
GCA_000261025.1	Bacteria	Bacteroidetes	Bacteroidia	Bacteroidales	Prevotellaceae	Prevotella	Prevotella intermedia	Pathogens
GCA_000261045.2	Bacteria	Proteobacteria	Gammaproteobacteria	Enterobacterales	Yersiniaceae	Serratia	Serratia plymuthica	Pathogens
GCA_000262125.1	Bacteria	Proteobacteria	Gammaproteobacteria	Enterobacterales	Enterobacteriaceae	Escherichia	Escherichia coli	Pathogens
GCA_000262325.2	Bacteria	Proteobacteria	Gammaproteobacteria	Pseudomonadales	Pseudomonadaceae	Pseudomonas	Pseudomonas fluorescens	Pathogens
GCA_000262655.1	Bacteria	Proteobacteria	Epsilonproteobacteria	Campylobacterales	Helicobacteraceae	Helicobacter	Helicobacter pylori	Pathogens
GCA_000263755.2	Bacteria	Actinobacteria	Actinobacteria	Corynebacteriales	Corynebacteriaceae	Corynebacterium	Corynebacterium pseudotuberculosis	Pathogens
GCA_000264665.2	Bacteria	Proteobacteria	Gammaproteobacteria	Pseudomonadales	Pseudomonadaceae	Pseudomonas	Pseudomonas putida	Pathogens
GCA_000265545.2	Bacteria	Actinobacteria	Actinobacteria	Corynebacteriales	Corynebacteriaceae	Corynebacterium	Corynebacterium pseudotuberculosis	Pathogens
GCA_000267545.1	Bacteria	Proteobacteria	Gammaproteobacteria	Pseudomonadales	Pseudomonadaceae	Pseudomonas	Pseudomonas stutzeri	Pathogens
GCA_000270005.1	Bacteria	Proteobacteria	Epsilonproteobacteria	Campylobacterales	Helicobacteraceae	Helicobacter	Helicobacter pylori	Pathogens
GCA_000270025.1	Bacteria	Proteobacteria	Epsilonproteobacteria	Campylobacterales	Helicobacteraceae	Helicobacter	Helicobacter pylori	Pathogens
GCA_000270045.1	Bacteria	Proteobacteria	Epsilonproteobacteria	Campylobacterales	Helicobacteraceae	Helicobacter	Helicobacter pylori	Pathogens
GCA_000270065.1	Bacteria	Proteobacteria	Epsilonproteobacteria	Campylobacterales	Helicobacteraceae	Helicobacter	Helicobacter pylori	Pathogens
GCA_000270085.1	Bacteria	Firmicutes	Erysipelotrichia	Erysipelotrichales	Erysipelotrichaceae	Erysipelothrix	Erysipelothrix rhusiopathiae	Pathogens
GCA_000270105.1	Bacteria	Proteobacteria	Gammaproteobacteria	Enterobacterales	Enterobacteriaceae	Escherichia	Escherichia coli	Pathogens
GCA_000270225.1	Bacteria	Bacteroidetes	Bacteroidia	Bacteroidales	Porphyromonadaceae	Porphyromonas	Porphyromonas gingivalis	Pathogens
GCA_000270345.1	Bacteria	Actinobacteria	Actinobacteria	Corynebacteriales	Mycobacteriaceae	Mycobacterium	Mycobacterium tuberculosis	Pathogens
GCA_000270365.1	Bacteria	Actinobacteria	Actinobacteria	Corynebacteriales	Mycobacteriaceae	Mycobacterium	Mycobacterium tuberculosis	Pathogens
GCA_000270465.1	Bacteria	Firmicutes	Bacilli	Bacillales	Staphylococcaceae	Staphylococcus	Staphylococcus lugdunensis	Pathogens
GCA_000271365.1	Bacteria	Proteobacteria	Gammaproteobacteria	Pseudomonadales	Pseudomonadaceae	Pseudomonas	Pseudomonas aeruginosa	Pathogens
GCA_000271405.2	Bacteria	Firmicutes	Bacilli	Lactobacillales	Enterococcaceae	Enterococcus	Enterococcus hirae	Pathogens
GCA_000271865.1	Bacteria	Firmicutes	Bacilli	Lactobacillales	Streptococcaceae	Streptococcus	Streptococcus mutans	Pathogens
GCA_000271965.2	Bacteria	Proteobacteria	Gammaproteobacteria	Pseudomonadales	Pseudomonadaceae	Pseudomonas	Pseudomonas putida	Pathogens
GCA_000271985.2	Bacteria	Proteobacteria	Gammaproteobacteria	Pseudomonadales	Pseudomonadaceae	Pseudomonas	Pseudomonas aeruginosa	Pathogens
GCA_000277025.1	Bacteria	Proteobacteria	Gammaproteobacteria	Legionellales	Legionellaceae	Legionella	Legionella pneumophila	Pathogens
GCA_000277065.1	Bacteria	Proteobacteria	Gammaproteobacteria	Legionellales	Legionellaceae	Legionella	Legionella pneumophila	Pathogens
GCA_000277085.1	Bacteria	Actinobacteria	Actinobacteria	Corynebacteriales	Mycobacteriaceae	Mycobacterium	Mycobacterium tuberculosis	Pathogens
GCA_000277105.1	Bacteria	Actinobacteria	Actinobacteria	Corynebacteriales	Mycobacteriaceae	Mycobacterium	Mycobacterium tuberculosis	Pathogens
GCA_000277165.1	Bacteria	Proteobacteria	Alphaproteobacteria	Rickettsiales	Rickettsiaceae	Rickettsia	Rickettsia prowazekii	Pathogens
GCA_000277185.1	Bacteria	Proteobacteria	Alphaproteobacteria	Rickettsiales	Rickettsiaceae	Rickettsia	Rickettsia prowazekii	Pathogens
GCA_000277205.1	Bacteria	Proteobacteria	Alphaproteobacteria	Rickettsiales	Rickettsiaceae	Rickettsia	Rickettsia prowazekii	Pathogens
GCA_000277245.1	Bacteria	Proteobacteria	Alphaproteobacteria	Rickettsiales	Rickettsiaceae	Rickettsia	Rickettsia prowazekii	Pathogens
GCA_000277265.1	Bacteria	Proteobacteria	Alphaproteobacteria	Rickettsiales	Rickettsiaceae	Rickettsia	Rickettsia prowazekii	Pathogens
GCA_000277285.1	Bacteria	Proteobacteria	Alphaproteobacteria	Rickettsiales	Rickettsiaceae	Rickettsia	Rickettsia typhi	Pathogens
GCA_000277305.1	Bacteria	Proteobacteria	Alphaproteobacteria	Rickettsiales	Rickettsiaceae	Rickettsia	Rickettsia typhi	Pathogens
GCA_000277365.1	Bacteria	Proteobacteria	Epsilonproteobacteria	Campylobacterales	Helicobacteraceae	Helicobacter	Helicobacter pylori	Pathogens
GCA_000277385.1	Bacteria	Proteobacteria	Epsilonproteobacteria	Campylobacterales	Helicobacteraceae	Helicobacter	Helicobacter pylori	Pathogens
GCA_000277405.1	Bacteria	Proteobacteria	Epsilonproteobacteria	Campylobacterales	Helicobacteraceae	Helicobacter	Helicobacter pylori	Pathogens
GCA_000277425.1	Bacteria	Proteobacteria	Epsilonproteobacteria	Campylobacterales	Helicobacteraceae	Helicobacter	Helicobacter pylori	Pathogens
GCA_000277735.2	Bacteria	Actinobacteria	Actinobacteria	Corynebacteriales	Mycobacteriaceae	Mycobacterium	Mycobacterium tuberculosis	Pathogens
GCA_000279165.1	Bacteria	Proteobacteria	Gammaproteobacteria	Pseudomonadales	Pseudomonadaceae	Pseudomonas	Pseudomonas stutzeri	Pathogens
GCA_000281195.1	Bacteria	Firmicutes	Bacilli	Lactobacillales	Enterococcaceae	Enterococcus	Enterococcus faecalis	Pathogens
GCA_000281215.1	Bacteria	Proteobacteria	Gammaproteobacteria	Pseudomonadales	Pseudomonadaceae	Pseudomonas	Pseudomonas putida	Pathogens
GCA_000281435.2	Bacteria	Proteobacteria	Gammaproteobacteria	Enterobacterales	Enterobacteriaceae	Klebsiella	Klebsiella pneumoniae	Pathogens
GCA_000281535.2	Bacteria	Proteobacteria	Gammaproteobacteria	Enterobacterales	Enterobacteriaceae	Klebsiella	Klebsiella pneumoniae	Pathogens
GCA_000283595.1	Bacteria	Proteobacteria	Alphaproteobacteria	Rickettsiales	Rickettsiaceae	Rickettsia	Rickettsia japonica	Pathogens
GCA_000283675.1	Bacteria	Firmicutes	Bacilli	Bacillales	Bacillaceae	Bacillus	Bacillus cereus	Pathogens
GCA_000283715.1	Bacteria	Proteobacteria	Gammaproteobacteria	Enterobacterales	Enterobacteriaceae	Shigella	Shigella sonnei	Pathogens
GCA_000283755.1	Bacteria	Tenericutes	Mollicutes	Mycoplasmatales	Mycoplasmataceae	Mycoplasma	Mycoplasma pneumoniae	Pathogens
GCA_000283775.1	Bacteria	Proteobacteria	Alphaproteobacteria	Rickettsiales	Rickettsiaceae	Rickettsia	Rickettsia rickettsii	Pathogens
GCA_000283795.1	Bacteria	Proteobacteria	Alphaproteobacteria	Rickettsiales	Rickettsiaceae	Rickettsia	Rickettsia rickettsii	Pathogens
GCA_000283815.1	Bacteria	Proteobacteria	Alphaproteobacteria	Rickettsiales	Rickettsiaceae	Rickettsia	Rickettsia rickettsii	Pathogens
GCA_000283935.1	Bacteria	Proteobacteria	Alphaproteobacteria	Rickettsiales	Rickettsiaceae	Rickettsia	Rickettsia rickettsii	Pathogens
GCA_000283955.1	Bacteria	Proteobacteria	Alphaproteobacteria	Rickettsiales	Rickettsiaceae	Rickettsia	Rickettsia rickettsii	Pathogens
GCA_000284155.1	Bacteria	Proteobacteria	Alphaproteobacteria	Rickettsiales	Rickettsiaceae	Rickettsia	Rickettsia australis	Pathogens
GCA_000284355.1	Bacteria	Proteobacteria	Epsilonproteobacteria	Campylobacterales	Campylobacteraceae	Arcobacter	Arcobacter butzleri	Pathogens
GCA_000284475.1	Bacteria	Chlamydiae	Chlamydiia	Chlamydiales	Chlamydiaceae	Chlamydia	Chlamydia trachomatis	Pathogens
GCA_000284495.1	Bacteria	Proteobacteria	Gammaproteobacteria	Enterobacterales	Enterobacteriaceae	Escherichia	Escherichia coli	Pathogens
GCA_000284535.1	Bacteria	Firmicutes	Bacilli	Bacillales	Staphylococcaceae	Staphylococcus	Staphylococcus aureus	Pathogens
GCA_000284555.1	Bacteria	Proteobacteria	Gammaproteobacteria	Pseudomonadales	Pseudomonadaceae	Pseudomonas	Pseudomonas aeruginosa	Pathogens
GCA_000284575.1	Bacteria	Firmicutes	Bacilli	Lactobacillales	Streptococcaceae	Streptococcus	Streptococcus mutans	Pathogens
GCA_000284595.1	Bacteria	Proteobacteria	Gammaproteobacteria	Xanthomonadales	Xanthomonadaceae	Stenotrophomonas	Stenotrophomonas maltophilia	Pathogens
GCA_000284635.1	Bacteria	Proteobacteria	Epsilonproteobacteria	Campylobacterales	Helicobacteraceae	Helicobacter	Helicobacter cinaedi	Pathogens
GCA_000285655.3	Bacteria	Proteobacteria	Gammaproteobacteria	Enterobacterales	Enterobacteriaceae	Escherichia	Escherichia coli	Pathogens
GCA_000286435.2	Bacteria	Proteobacteria	Gammaproteobacteria	Enterobacterales	Morganellaceae	Morganella	Morganella morganii	Pathogens
GCA_000292405.1	Bacteria	Tenericutes	Mollicutes	Mycoplasmatales	Mycoplasmataceae	Mycoplasma	Mycoplasma genitalium	Pathogens
GCA_000292415.1	Bacteria	Firmicutes	Bacilli	Bacillales	Bacillaceae	Bacillus	Bacillus cereus	Pathogens
GCA_000292445.1	Bacteria	Tenericutes	Mollicutes	Mycoplasmatales	Mycoplasmataceae	Mycoplasma	Mycoplasma genitalium	Pathogens
GCA_000292455.1	Bacteria	Firmicutes	Bacilli	Bacillales	Bacillaceae	Bacillus	Bacillus thuringiensis	Pathogens
GCA_000292485.1	Bacteria	Tenericutes	Mollicutes	Mycoplasmatales	Mycoplasmataceae	Mycoplasma	Mycoplasma genitalium	Pathogens
GCA_000292505.1	Bacteria	Tenericutes	Mollicutes	Mycoplasmatales	Mycoplasmataceae	Mycoplasma	Mycoplasma genitalium	Pathogens
GCA_000292705.1	Bacteria	Firmicutes	Bacilli	Bacillales	Bacillaceae	Bacillus	Bacillus thuringiensis	Pathogens
GCA_000292915.1	Bacteria	Proteobacteria	Betaproteobacteria	Burkholderiales	Burkholderiaceae	Burkholderia	Burkholderia cepacia	Pathogens
GCA_000293765.1	Bacteria	Firmicutes	Bacilli	Bacillales	Bacillaceae	Bacillus	Bacillus subtilis	Pathogens
GCA_000293885.3	Bacteria	Proteobacteria	Gammaproteobacteria	Pseudomonadales	Pseudomonadaceae	Pseudomonas	Pseudomonas fluorescens	Pathogens
GCA_000294365.1	Bacteria	Proteobacteria	Gammaproteobacteria	Enterobacterales	Enterobacteriaceae	Klebsiella	Klebsiella pneumoniae	Pathogens
GCA_000294495.1	Bacteria	Firmicutes	Bacilli	Lactobacillales	Streptococcaceae	Streptococcus	Streptococcus suis	Pathogens
GCA_000294635.1	Bacteria	Proteobacteria	Betaproteobacteria	Burkholderiales	Burkholderiaceae	Burkholderia	Burkholderia pseudomallei	Pathogens
GCA_000294715.1	Bacteria	Proteobacteria	Alphaproteobacteria	Rhizobiales	Bartonellaceae	Bartonella	Bartonella quintana	Pathogens
GCA_000296595.1	Bacteria	Firmicutes	Bacilli	Bacillales	Staphylococcaceae	Staphylococcus	Staphylococcus aureus	Pathogens
GCA_000296715.2	Bacteria	Firmicutes	Bacilli	Bacillales	Paenibacillaceae	Brevibacillus	Brevibacillus brevis	Pathogens
GCA_000299015.1	Bacteria	Firmicutes	Bacilli	Lactobacillales	Streptococcaceae	Streptococcus	Streptococcus pneumoniae	Pathogens
GCA_000299135.1	Bacteria	Firmicutes	Bacilli	Lactobacillales	Streptococcaceae	Streptococcus	Streptococcus agalactiae	Pathogens
GCA_000299255.1	Bacteria	Proteobacteria	Gammaproteobacteria	Enterobacterales	Enterobacteriaceae	Escherichia	Escherichia coli	Pathogens
GCA_000299455.1	Bacteria	Proteobacteria	Gammaproteobacteria	Enterobacterales	Enterobacteriaceae	Escherichia	Escherichia coli	Pathogens
GCA_000299475.1	Bacteria	Proteobacteria	Gammaproteobacteria	Enterobacterales	Enterobacteriaceae	Escherichia	Escherichia coli	Pathogens
GCA_000300475.1	Bacteria	Firmicutes	Bacilli	Bacillales	Bacillaceae	Bacillus	Bacillus thuringiensis	Pathogens
GCA_000302475.3	Bacteria	Firmicutes	Bacilli	Lactobacillales	Streptococcaceae	Streptococcus	Streptococcus agalactiae	Pathogens
GCA_000302555.4	Bacteria	Proteobacteria	Epsilonproteobacteria	Campylobacterales	Campylobacteraceae	Campylobacter	Campylobacter jejuni	Pathogens
GCA_000302575.1	Bacteria	Proteobacteria	Gammaproteobacteria	Pseudomonadales	Moraxellaceae	Acinetobacter	Acinetobacter baumannii	Pathogens
GCA_000304375.1	Bacteria	Proteobacteria	Epsilonproteobacteria	Campylobacterales	Campylobacteraceae	Campylobacter	Campylobacter jejuni	Pathogens
GCA_000304495.1	Bacteria	Chlamydiae	Chlamydiia	Chlamydiales	Chlamydiaceae	Chlamydia	Chlamydia trachomatis	Pathogens
GCA_000304515.1	Bacteria	Chlamydiae	Chlamydiia	Chlamydiales	Chlamydiaceae	Chlamydia	Chlamydia trachomatis	Pathogens
GCA_000304535.1	Bacteria	Chlamydiae	Chlamydiia	Chlamydiales	Chlamydiaceae	Chlamydia	Chlamydia trachomatis	Pathogens
GCA_000305335.2	Bacteria	Firmicutes	Bacilli	Lactobacillales	Streptococcaceae	Streptococcus	Streptococcus salivarius	Pathogens
GCA_000306745.1	Bacteria	Firmicutes	Bacilli	Bacillales	Bacillaceae	Bacillus	Bacillus thuringiensis	Pathogens
GCA_000306805.1	Bacteria	Firmicutes	Bacilli	Lactobacillales	Streptococcaceae	Streptococcus	Streptococcus intermedius	Pathogens
GCA_000306825.1	Bacteria	Actinobacteria	Actinobacteria	Corynebacteriales	Corynebacteriaceae	Corynebacterium	Corynebacterium ulcerans	Pathogens
GCA_000306845.1	Bacteria	Proteobacteria	Gammaproteobacteria	Legionellales	Legionellaceae	Legionella	Legionella pneumophila	Pathogens
GCA_000306865.1	Bacteria	Proteobacteria	Gammaproteobacteria	Legionellales	Legionellaceae	Legionella	Legionella pneumophila	Pathogens
GCA_000306905.1	Bacteria	Firmicutes	Bacilli	Bacillales	Listeriaceae	Listeria	Listeria monocytogenes	Pathogens
GCA_000306945.1	Bacteria	Proteobacteria	Betaproteobacteria	Burkholderiales	Alcaligenaceae	Bordetella	Bordetella pertussis	Pathogens
GCA_000306985.1	Bacteria	Firmicutes	Bacilli	Bacillales	Listeriaceae	Listeria	Listeria monocytogenes	Pathogens
GCA_000307005.1	Bacteria	Firmicutes	Bacilli	Bacillales	Listeriaceae	Listeria	Listeria monocytogenes	Pathogens
GCA_000307025.1	Bacteria	Firmicutes	Bacilli	Bacillales	Listeriaceae	Listeria	Listeria monocytogenes	Pathogens
GCA_000307045.1	Bacteria	Firmicutes	Bacilli	Bacillales	Listeriaceae	Listeria	Listeria monocytogenes	Pathogens
GCA_000307065.1	Bacteria	Firmicutes	Bacilli	Bacillales	Listeriaceae	Listeria	Listeria monocytogenes	Pathogens
GCA_000307085.1	Bacteria	Firmicutes	Bacilli	Bacillales	Listeriaceae	Listeria	Listeria monocytogenes	Pathogens
GCA_000307125.1	Bacteria	Firmicutes	Clostridia	Clostridiales	Clostridiaceae	Clostridium	Clostridium botulinum	Pathogens
GCA_000307535.1	Bacteria	Firmicutes	Bacilli	Lactobacillales	Streptococcaceae	Streptococcus	Streptococcus pyogenes	Pathogens
GCA_000307615.1	Bacteria	Firmicutes	Bacilli	Bacillales	Listeriaceae	Listeria	Listeria monocytogenes	Pathogens
GCA_000307795.1	Bacteria	Proteobacteria	Epsilonproteobacteria	Campylobacterales	Helicobacteraceae	Helicobacter	Helicobacter pylori	Pathogens
GCA_000307815.1	Bacteria	Proteobacteria	Epsilonproteobacteria	Campylobacterales	Helicobacteraceae	Helicobacter	Helicobacter pylori	Pathogens
GCA_000307835.1	Bacteria	Proteobacteria	Epsilonproteobacteria	Campylobacterales	Helicobacteraceae	Helicobacter	Helicobacter pylori	Pathogens
GCA_000307975.2	Bacteria	Proteobacteria	Gammaproteobacteria	Pseudomonadales	Moraxellaceae	Acinetobacter	Acinetobacter baumannii	Pathogens
GCA_000313175.2	Bacteria	Spirochaetes	Spirochaetia	Leptospirales	Leptospiraceae	Leptospira	Leptospira santarosai	Pathogens
GCA_000313385.1	Bacteria	Proteobacteria	Gammaproteobacteria	Thiotrichales	Francisellaceae	Francisella	Francisella tularensis	Pathogens
GCA_000315955.1	Bacteria	Proteobacteria	Epsilonproteobacteria	Campylobacterales	Helicobacteraceae	Helicobacter	Helicobacter pylori	Pathogens
GCA_000317875.1	Bacteria	Proteobacteria	Epsilonproteobacteria	Campylobacterales	Helicobacteraceae	Helicobacter	Helicobacter pylori	Pathogens
GCA_000317915.1	Bacteria	Firmicutes	Bacilli	Lactobacillales	Enterococcaceae	Enterococcus	Enterococcus faecalis	Pathogens
GCA_000317935.1	Bacteria	Proteobacteria	Betaproteobacteria	Burkholderiales	Alcaligenaceae	Bordetella	Bordetella parapertussis	Pathogens
GCA_000317955.1	Bacteria	Proteobacteria	Betaproteobacteria	Burkholderiales	Alcaligenaceae	Bordetella	Bordetella bronchiseptica	Pathogens
GCA_000318015.1	Bacteria	Proteobacteria	Betaproteobacteria	Burkholderiales	Alcaligenaceae	Bordetella	Bordetella bronchiseptica	Pathogens
GCA_000318055.1	Bacteria	Firmicutes	Bacilli	Bacillales	Listeriaceae	Listeria	Listeria monocytogenes	Pathogens
GCA_000318525.2	Bacteria	Chlamydiae	Chlamydiia	Chlamydiales	Chlamydiaceae	Chlamydia	Chlamydia trachomatis	Pathogens
GCA_000318565.1	Bacteria	Chlamydiae	Chlamydiia	Chlamydiales	Chlamydiaceae	Chlamydia	Chlamydia trachomatis	Pathogens
GCA_000318645.1	Bacteria	Chlamydiae	Chlamydiia	Chlamydiales	Chlamydiaceae	Chlamydia	Chlamydia trachomatis	Pathogens
GCA_000318765.1	Bacteria	Chlamydiae	Chlamydiia	Chlamydiales	Chlamydiaceae	Chlamydia	Chlamydia trachomatis	Pathogens
GCA_000318785.1	Bacteria	Chlamydiae	Chlamydiia	Chlamydiales	Chlamydiaceae	Chlamydia	Chlamydia trachomatis	Pathogens
GCA_000318825.1	Bacteria	Chlamydiae	Chlamydiia	Chlamydiales	Chlamydiaceae	Chlamydia	Chlamydia trachomatis	Pathogens
GCA_000318845.1	Bacteria	Chlamydiae	Chlamydiia	Chlamydiales	Chlamydiaceae	Chlamydia	Chlamydia trachomatis	Pathogens
GCA_000318865.1	Bacteria	Chlamydiae	Chlamydiia	Chlamydiales	Chlamydiaceae	Chlamydia	Chlamydia trachomatis	Pathogens
GCA_000318885.1	Bacteria	Chlamydiae	Chlamydiia	Chlamydiales	Chlamydiaceae	Chlamydia	Chlamydia trachomatis	Pathogens
GCA_000318905.1	Bacteria	Chlamydiae	Chlamydiia	Chlamydiales	Chlamydiaceae	Chlamydia	Chlamydia trachomatis	Pathogens
GCA_000318925.1	Bacteria	Chlamydiae	Chlamydiia	Chlamydiales	Chlamydiaceae	Chlamydia	Chlamydia trachomatis	Pathogens
GCA_000318985.1	Bacteria	Chlamydiae	Chlamydiia	Chlamydiales	Chlamydiaceae	Chlamydia	Chlamydia trachomatis	Pathogens
GCA_000319105.1	Bacteria	Chlamydiae	Chlamydiia	Chlamydiales	Chlamydiaceae	Chlamydia	Chlamydia trachomatis	Pathogens
GCA_000319655.2	Bacteria	Tenericutes	Mollicutes	Mycoplasmatales	Mycoplasmataceae	Mycoplasma	Mycoplasma pneumoniae	Pathogens
GCA_000319675.2	Bacteria	Tenericutes	Mollicutes	Mycoplasmatales	Mycoplasmataceae	Mycoplasma	Mycoplasma pneumoniae	Pathogens
GCA_000321395.1	Bacteria	Firmicutes	Bacilli	Bacillales	Bacillaceae	Bacillus	Bacillus subtilis	Pathogens
GCA_000325725.1	Bacteria	Proteobacteria	Gammaproteobacteria	Pseudomonadales	Pseudomonadaceae	Pseudomonas	Pseudomonas putida	Pathogens
GCA_000327065.1	Bacteria	Proteobacteria	Gammaproteobacteria	Pseudomonadales	Pseudomonadaceae	Pseudomonas	Pseudomonas stutzeri	Pathogens
GCA_000328405.1	Bacteria	Proteobacteria	Gammaproteobacteria	Vibrionales	Vibrionaceae	Vibrio	Vibrio parahaemolyticus	Pathogens
GCA_000328745.1	Bacteria	Firmicutes	Bacilli	Bacillales	Bacillaceae	Bacillus	Bacillus subtilis	Pathogens
GCA_000331085.2	Bacteria	Tenericutes	Mollicutes	Mycoplasmatales	Mycoplasmataceae	Mycoplasma	Mycoplasma pneumoniae	Pathogens
GCA_000331445.1	Bacteria	Actinobacteria	Actinobacteria	Corynebacteriales	Mycobacteriaceae	Mycobacterium	Mycobacterium tuberculosis	Pathogens
GCA_000332735.1	Bacteria	Firmicutes	Bacilli	Bacillales	Staphylococcaceae	Staphylococcus	Staphylococcus warneri	Pathogens
GCA_000332755.1	Bacteria	Proteobacteria	Gammaproteobacteria	Enterobacterales	Enterobacteriaceae	Escherichia	Escherichia coli	Pathogens
GCA_000336405.1	Bacteria	Firmicutes	Bacilli	Lactobacillales	Enterococcaceae	Enterococcus	Enterococcus faecium	Pathogens
GCA_000336425.1	Bacteria	Proteobacteria	Gammaproteobacteria	Enterobacterales	Yersiniaceae	Serratia	Serratia marcescens	Pathogens
GCA_000338095.1	Bacteria	Actinobacteria	Actinobacteria	Corynebacteriales	Corynebacteriaceae	Corynebacterium	Corynebacterium urealyticum	Pathogens
GCA_000338715.2	Bacteria	Actinobacteria	Actinobacteria	Corynebacteriales	Mycobacteriaceae	Mycobacterium	Mycobacterium tuberculosis	Pathogens
GCA_000338735.1	Bacteria	Firmicutes	Bacilli	Bacillales	Bacillaceae	Bacillus	Bacillus subtilis	Pathogens
GCA_000338755.1	Bacteria	Firmicutes	Bacilli	Bacillales	Bacillaceae	Bacillus	Bacillus thuringiensis	Pathogens
GCA_000340435.3	Bacteria	Actinobacteria	Actinobacteria	Corynebacteriales	Mycobacteriaceae	Mycobacterium	Mycobacterium haemophilum	Pathogens
GCA_000341665.1	Bacteria	Firmicutes	Bacilli	Bacillales	Bacillaceae	Bacillus	Bacillus thuringiensis	Pathogens
GCA_000344745.1	Bacteria	Firmicutes	Bacilli	Bacillales	Bacillaceae	Bacillus	Bacillus subtilis	Pathogens
GCA_000344765.1	Bacteria	Firmicutes	Bacilli	Lactobacillales	Streptococcaceae	Streptococcus	Streptococcus suis	Pathogens
GCA_000347615.1	Bacteria	Proteobacteria	Gammaproteobacteria	Legionellales	Legionellaceae	Legionella	Legionella pneumophila	Pathogens
GCA_000348865.1	Bacteria	Proteobacteria	Epsilonproteobacteria	Campylobacterales	Helicobacteraceae	Helicobacter	Helicobacter pylori	Pathogens
GCA_000348885.1	Bacteria	Proteobacteria	Epsilonproteobacteria	Campylobacterales	Helicobacteraceae	Helicobacter	Helicobacter pylori	Pathogens
GCA_000349765.2	Bacteria	Proteobacteria	Gammaproteobacteria	Pasteurellales	Pasteurellaceae	Mannheimia	Mannheimia haemolytica	Pathogens
GCA_000349785.2	Bacteria	Proteobacteria	Gammaproteobacteria	Pasteurellales	Pasteurellaceae	Mannheimia	Mannheimia haemolytica	Pathogens
GCA_000349795.1	Bacteria	Firmicutes	Bacilli	Bacillales	Bacillaceae	Bacillus	Bacillus subtilis	Pathogens
GCA_000349925.2	Bacteria	Firmicutes	Bacilli	Lactobacillales	Streptococcaceae	Streptococcus	Streptococcus pyogenes	Pathogens
GCA_000349975.1	Bacteria	Proteobacteria	Epsilonproteobacteria	Campylobacterales	Helicobacteraceae	Helicobacter	Helicobacter cinaedi	Pathogens
GCA_000350185.1	Bacteria	Proteobacteria	Gammaproteobacteria	Enterobacterales	Enterobacteriaceae	Escherichia	Escherichia coli	Pathogens
GCA_000350205.1	Bacteria	Actinobacteria	Actinobacteria	Corynebacteriales	Mycobacteriaceae	Mycobacterium	Mycobacterium tuberculosis	Pathogens
GCA_000354175.2	Bacteria	Proteobacteria	Gammaproteobacteria	Vibrionales	Vibrionaceae	Vibrio	Vibrio alginolyticus	Pathogens
GCA_000359505.1	Bacteria	Proteobacteria	Gammaproteobacteria	Pseudomonadales	Pseudomonadaceae	Pseudomonas	Pseudomonas aeruginosa	Pathogens
GCA_000359545.5	Bacteria	Proteobacteria	Gammaproteobacteria	Legionellales	Coxiellaceae	Coxiella	Coxiella burnetii	Pathogens
GCA_000363905.1	Bacteria	Proteobacteria	Alphaproteobacteria	Rickettsiales	Rickettsiaceae	Rickettsia	Rickettsia prowazekii	Pathogens
GCA_000364385.3	Bacteria	Proteobacteria	Gammaproteobacteria	Enterobacterales	Enterobacteriaceae	Klebsiella	Klebsiella pneumoniae	Pathogens
GCA_000364765.1	Bacteria	Chlamydiae	Chlamydiia	Chlamydiales	Chlamydiaceae	Chlamydia	Chlamydia trachomatis	Pathogens
GCA_000364785.1	Bacteria	Chlamydiae	Chlamydiia	Chlamydiales	Chlamydiaceae	Chlamydia	Chlamydia trachomatis	Pathogens
GCA_000364825.1	Bacteria	Actinobacteria	Actinobacteria	Corynebacteriales	Mycobacteriaceae	Mycobacterium	Mycobacterium tuberculosis	Pathogens
GCA_000367405.1	Bacteria	Proteobacteria	Alphaproteobacteria	Rickettsiales	Rickettsiaceae	Rickettsia	Rickettsia prowazekii	Pathogens
GCA_000367725.3	Bacteria	Proteobacteria	Gammaproteobacteria	Legionellales	Coxiellaceae	Coxiella	Coxiella burnetii	Pathogens
GCA_000376645.1	Bacteria	Proteobacteria	Gammaproteobacteria	Pasteurellales	Pasteurellaceae	Mannheimia	Mannheimia haemolytica	Pathogens
GCA_000382925.1	Bacteria	Firmicutes	Bacilli	Bacillales	Listeriaceae	Listeria	Listeria monocytogenes	Pathogens
GCA_000382945.1	Bacteria	Firmicutes	Bacilli	Bacillales	Listeriaceae	Listeria	Listeria monocytogenes	Pathogens
GCA_000382965.1	Bacteria	Firmicutes	Bacilli	Bacillales	Staphylococcaceae	Staphylococcus	Staphylococcus aureus	Pathogens
GCA_000382985.1	Bacteria	Firmicutes	Bacilli	Bacillales	Staphylococcaceae	Staphylococcus	Staphylococcus aureus	Pathogens
GCA_000383005.1	Bacteria	Firmicutes	Bacilli	Bacillales	Staphylococcaceae	Staphylococcus	Staphylococcus aureus	Pathogens
GCA_000387745.2	Bacteria	Tenericutes	Mollicutes	Mycoplasmatales	Mycoplasmataceae	Mycoplasma	Mycoplasma pneumoniae	Pathogens
GCA_000389905.1	Bacteria	Actinobacteria	Actinobacteria	Corynebacteriales	Mycobacteriaceae	Mycobacterium	Mycobacterium tuberculosis	Pathogens
GCA_000389925.1	Bacteria	Actinobacteria	Actinobacteria	Corynebacteriales	Mycobacteriaceae	Mycobacterium	Mycobacterium tuberculosis	Pathogens
GCA_000389945.1	Bacteria	Actinobacteria	Actinobacteria	Corynebacteriales	Mycobacteriaceae	Mycobacterium	Mycobacterium tuberculosis	Pathogens
GCA_000390085.1	Bacteria	Actinobacteria	Actinobacteria	Corynebacteriales	Mycobacteriaceae	Mycobacterium	Mycobacterium avium	Pathogens
GCA_000390245.1	Bacteria	Firmicutes	Bacilli	Lactobacillales	Streptococcaceae	Streptococcus	Streptococcus suis	Pathogens
GCA_000391485.2	Bacteria	Firmicutes	Bacilli	Lactobacillales	Enterococcaceae	Enterococcus	Enterococcus faecalis	Pathogens
GCA_000392455.3	Bacteria	Proteobacteria	Epsilonproteobacteria	Campylobacterales	Helicobacteraceae	Helicobacter	Helicobacter pylori	Pathogens
GCA_000392475.3	Bacteria	Proteobacteria	Epsilonproteobacteria	Campylobacterales	Helicobacteraceae	Helicobacter	Helicobacter pylori	Pathogens
GCA_000392515.3	Bacteria	Proteobacteria	Epsilonproteobacteria	Campylobacterales	Helicobacteraceae	Helicobacter	Helicobacter pylori	Pathogens
GCA_000392535.3	Bacteria	Proteobacteria	Epsilonproteobacteria	Campylobacterales	Helicobacteraceae	Helicobacter	Helicobacter pylori	Pathogens
GCA_000400615.1	Bacteria	Actinobacteria	Actinobacteria	Corynebacteriales	Mycobacteriaceae	Mycobacterium	Mycobacterium tuberculosis	Pathogens
GCA_000400875.1	Bacteria	Fusobacteria	Fusobacteriia	Fusobacteriales	Fusobacteriaceae	Fusobacterium	Fusobacterium nucleatum	Pathogens
GCA_000401555.1	Bacteria	Proteobacteria	Gammaproteobacteria	Aeromonadales	Aeromonadaceae	Aeromonas	Aeromonas hydrophila	Pathogens
GCA_000404205.1	Bacteria	Firmicutes	Erysipelotrichia	Erysipelotrichales	Erysipelotrichaceae	Erysipelothrix	Erysipelothrix rhusiopathiae	Pathogens
GCA_000404245.1	Bacteria	Proteobacteria	Gammaproteobacteria	Legionellales	Legionellaceae	Legionella	Legionella pneumophila	Pathogens
GCA_000406765.2	Bacteria	Proteobacteria	Gammaproteobacteria	Enterobacterales	Enterobacteriaceae	Klebsiella	Klebsiella pneumoniae	Pathogens
GCA_000410575.1	Bacteria	Proteobacteria	Gammaproteobacteria	Pseudomonadales	Pseudomonadaceae	Pseudomonas	Pseudomonas putida	Pathogens
GCA_000412675.1	Bacteria	Proteobacteria	Gammaproteobacteria	Pseudomonadales	Pseudomonadaceae	Pseudomonas	Pseudomonas putida	Pathogens
GCA_000412775.1	Bacteria	Firmicutes	Bacilli	Bacillales	Staphylococcaceae	Staphylococcus	Staphylococcus aureus	Pathogens
GCA_000414035.1	Bacteria	Proteobacteria	Gammaproteobacteria	Pseudomonadales	Pseudomonadaceae	Pseudomonas	Pseudomonas aeruginosa	Pathogens
GCA_000417085.2	Bacteria	Proteobacteria	Gammaproteobacteria	Enterobacterales	Enterobacteriaceae	Klebsiella	Klebsiella pneumoniae	Pathogens
GCA_000417225.2	Bacteria	Proteobacteria	Gammaproteobacteria	Enterobacterales	Enterobacteriaceae	Klebsiella	Klebsiella pneumoniae	Pathogens
GCA_000417265.2	Bacteria	Proteobacteria	Gammaproteobacteria	Enterobacterales	Enterobacteriaceae	Klebsiella	Klebsiella pneumoniae	Pathogens
GCA_000418345.1	Bacteria	Firmicutes	Bacilli	Bacillales	Staphylococcaceae	Staphylococcus	Staphylococcus aureus	Pathogens
GCA_000419385.1	Bacteria	Proteobacteria	Gammaproteobacteria	Pseudomonadales	Moraxellaceae	Acinetobacter	Acinetobacter baumannii	Pathogens
GCA_000419405.1	Bacteria	Proteobacteria	Gammaproteobacteria	Pseudomonadales	Moraxellaceae	Acinetobacter	Acinetobacter baumannii	Pathogens
GCA_000419425.1	Bacteria	Proteobacteria	Gammaproteobacteria	Pseudomonadales	Moraxellaceae	Acinetobacter	Acinetobacter baumannii	Pathogens
GCA_000422045.1	Bacteria	Firmicutes	Bacilli	Lactobacillales	Streptococcaceae	Streptococcus	Streptococcus pyogenes	Pathogens
GCA_000422095.1	Bacteria	Proteobacteria	Gammaproteobacteria	Pasteurellales	Pasteurellaceae	Mannheimia	Mannheimia haemolytica	Pathogens
GCA_000422125.1	Bacteria	Actinobacteria	Actinobacteria	Corynebacteriales	Mycobacteriaceae	Mycobacterium	Mycobacterium tuberculosis	Pathogens
GCA_000422145.1	Bacteria	Proteobacteria	Gammaproteobacteria	Pasteurellales	Pasteurellaceae	Mannheimia	Mannheimia haemolytica	Pathogens
GCA_000427035.1	Bacteria	Firmicutes	Bacilli	Lactobacillales	Streptococcaceae	Streptococcus	Streptococcus agalactiae	Pathogens
GCA_000427055.1	Bacteria	Firmicutes	Bacilli	Lactobacillales	Streptococcaceae	Streptococcus	Streptococcus agalactiae	Pathogens
GCA_000427075.1	Bacteria	Firmicutes	Bacilli	Lactobacillales	Streptococcaceae	Streptococcus	Streptococcus agalactiae	Pathogens
GCA_000427275.1	Bacteria	Proteobacteria	Gammaproteobacteria	Pasteurellales	Pasteurellaceae	Mannheimia	Mannheimia haemolytica	Pathogens
GCA_000430385.1	Bacteria	Proteobacteria	Epsilonproteobacteria	Campylobacterales	Campylobacteraceae	Campylobacter	Campylobacter jejuni	Pathogens
GCA_000430405.1	Bacteria	Proteobacteria	Gammaproteobacteria	Vibrionales	Vibrionaceae	Vibrio	Vibrio parahaemolyticus	Pathogens
GCA_000430425.1	Bacteria	Proteobacteria	Gammaproteobacteria	Vibrionales	Vibrionaceae	Vibrio	Vibrio parahaemolyticus	Pathogens
GCA_000438585.1	Bacteria	Firmicutes	Bacilli	Bacillales	Listeriaceae	Listeria	Listeria monocytogenes	Pathogens
GCA_000438605.1	Bacteria	Firmicutes	Bacilli	Bacillales	Listeriaceae	Listeria	Listeria monocytogenes	Pathogens
GCA_000438625.1	Bacteria	Firmicutes	Bacilli	Bacillales	Listeriaceae	Listeria	Listeria monocytogenes	Pathogens
GCA_000438645.1	Bacteria	Firmicutes	Bacilli	Bacillales	Listeriaceae	Listeria	Listeria monocytogenes	Pathogens
GCA_000438665.1	Bacteria	Firmicutes	Bacilli	Bacillales	Listeriaceae	Listeria	Listeria monocytogenes	Pathogens
GCA_000438685.2	Bacteria	Firmicutes	Bacilli	Bacillales	Listeriaceae	Listeria	Listeria monocytogenes	Pathogens
GCA_000438705.2	Bacteria	Firmicutes	Bacilli	Bacillales	Listeriaceae	Listeria	Listeria monocytogenes	Pathogens
GCA_000438725.2	Bacteria	Firmicutes	Bacilli	Bacillales	Listeriaceae	Listeria	Listeria monocytogenes	Pathogens
GCA_000438745.2	Bacteria	Firmicutes	Bacilli	Bacillales	Listeriaceae	Listeria	Listeria monocytogenes	Pathogens
GCA_000438825.1	Bacteria	Proteobacteria	Gammaproteobacteria	Enterobacterales	Yersiniaceae	Serratia	Serratia plymuthica	Pathogens
GCA_000439255.1	Bacteria	Proteobacteria	Gammaproteobacteria	Enterobacterales	Enterobacteriaceae	Salmonella	Salmonella bongori	Pathogens
GCA_000439295.2	Bacteria	Proteobacteria	Epsilonproteobacteria	Campylobacterales	Helicobacteraceae	Helicobacter	Helicobacter pylori	Pathogens
GCA_000439695.1	Bacteria	Proteobacteria	Betaproteobacteria	Burkholderiales	Burkholderiaceae	Burkholderia	Burkholderia pseudomallei	Pathogens
GCA_000439735.1	Bacteria	Proteobacteria	Gammaproteobacteria	Pasteurellales	Pasteurellaceae	Mannheimia	Mannheimia haemolytica	Pathogens
GCA_000441585.1	Bacteria	Chlamydiae	Chlamydiia	Chlamydiales	Chlamydiaceae	Chlamydia	Chlamydia trachomatis	Pathogens
GCA_000441615.1	Bacteria	Chlamydiae	Chlamydiia	Chlamydiales	Chlamydiaceae	Chlamydia	Chlamydia trachomatis	Pathogens
GCA_000441635.1	Bacteria	Chlamydiae	Chlamydiia	Chlamydiales	Chlamydiaceae	Chlamydia	Chlamydia trachomatis	Pathogens
GCA_000441655.1	Bacteria	Chlamydiae	Chlamydiia	Chlamydiales	Chlamydiaceae	Chlamydia	Chlamydia trachomatis	Pathogens
GCA_000441675.1	Bacteria	Chlamydiae	Chlamydiia	Chlamydiales	Chlamydiaceae	Chlamydia	Chlamydia trachomatis	Pathogens
GCA_000441695.1	Bacteria	Chlamydiae	Chlamydiia	Chlamydiales	Chlamydiaceae	Chlamydia	Chlamydia trachomatis	Pathogens
GCA_000441715.1	Bacteria	Chlamydiae	Chlamydiia	Chlamydiales	Chlamydiaceae	Chlamydia	Chlamydia trachomatis	Pathogens
GCA_000441735.1	Bacteria	Chlamydiae	Chlamydiia	Chlamydiales	Chlamydiaceae	Chlamydia	Chlamydia trachomatis	Pathogens
GCA_000441755.1	Bacteria	Chlamydiae	Chlamydiia	Chlamydiales	Chlamydiaceae	Chlamydia	Chlamydia trachomatis	Pathogens
GCA_000441775.1	Bacteria	Chlamydiae	Chlamydiia	Chlamydiales	Chlamydiaceae	Chlamydia	Chlamydia trachomatis	Pathogens
GCA_000441795.1	Bacteria	Chlamydiae	Chlamydiia	Chlamydiales	Chlamydiaceae	Chlamydia	Chlamydia trachomatis	Pathogens
GCA_000441815.1	Bacteria	Chlamydiae	Chlamydiia	Chlamydiales	Chlamydiaceae	Chlamydia	Chlamydia trachomatis	Pathogens
GCA_000444405.1	Bacteria	Firmicutes	Bacilli	Lactobacillales	Enterococcaceae	Enterococcus	Enterococcus faecium	Pathogens
GCA_000444425.1	Bacteria	Proteobacteria	Gammaproteobacteria	Enterobacterales	Morganellaceae	Proteus	Proteus mirabilis	Pathogens
GCA_000445405.1	Bacteria	Proteobacteria	Gammaproteobacteria	Enterobacterales	Enterobacteriaceae	Klebsiella	Klebsiella pneumoniae	Pathogens
GCA_000448685.2	Bacteria	Firmicutes	Bacilli	Lactobacillales	Streptococcaceae	Streptococcus	Streptococcus salivarius	Pathogens
GCA_000452385.2	Bacteria	Firmicutes	Bacilli	Bacillales	Staphylococcaceae	Staphylococcus	Staphylococcus aureus	Pathogens
GCA_000454045.1	Bacteria	Actinobacteria	Actinobacteria	Corynebacteriales	Nocardiaceae	Rhodococcus	Rhodococcus erythropolis	Pathogens
GCA_000462955.1	Bacteria	Firmicutes	Bacilli	Bacillales	Staphylococcaceae	Staphylococcus	Staphylococcus aureus	Pathogens
GCA_000463055.1	Bacteria	Firmicutes	Bacilli	Bacillales	Staphylococcaceae	Staphylococcus	Staphylococcus aureus	Pathogens
GCA_000463355.1	Bacteria	Firmicutes	Bacilli	Lactobacillales	Streptococcaceae	Streptococcus	Streptococcus intermedius	Pathogens
GCA_000463385.1	Bacteria	Firmicutes	Bacilli	Lactobacillales	Streptococcaceae	Streptococcus	Streptococcus intermedius	Pathogens
GCA_000463395.1	Bacteria	Firmicutes	Bacilli	Lactobacillales	Streptococcaceae	Streptococcus	Streptococcus constellatus	Pathogens
GCA_000463425.1	Bacteria	Firmicutes	Bacilli	Lactobacillales	Streptococcaceae	Streptococcus	Streptococcus constellatus	Pathogens
GCA_000463445.1	Bacteria	Firmicutes	Bacilli	Lactobacillales	Streptococcaceae	Streptococcus	Streptococcus constellatus	Pathogens
GCA_000463465.1	Bacteria	Firmicutes	Bacilli	Lactobacillales	Streptococcaceae	Streptococcus	Streptococcus anginosus	Pathogens
GCA_000463505.1	Bacteria	Firmicutes	Bacilli	Lactobacillales	Streptococcaceae	Streptococcus	Streptococcus anginosus	Pathogens
GCA_000464955.2	Bacteria	Proteobacteria	Gammaproteobacteria	Enterobacterales	Enterobacteriaceae	Escherichia	Escherichia coli	Pathogens
GCA_000465235.1	Bacteria	Proteobacteria	Epsilonproteobacteria	Campylobacterales	Campylobacteraceae	Campylobacter	Campylobacter coli	Pathogens
GCA_000465255.1	Bacteria	Proteobacteria	Gammaproteobacteria	Pasteurellales	Pasteurellaceae	Haemophilus	Haemophilus influenzae	Pathogens
GCA_000465975.2	Bacteria	Proteobacteria	Gammaproteobacteria	Enterobacterales	Enterobacteriaceae	Klebsiella	Klebsiella pneumoniae	Pathogens
GCA_000466065.2	Bacteria	Proteobacteria	Epsilonproteobacteria	Campylobacterales	Campylobacteraceae	Campylobacter	Campylobacter jejuni	Pathogens
GCA_000466075.2	Bacteria	Proteobacteria	Epsilonproteobacteria	Campylobacterales	Campylobacteraceae	Campylobacter	Campylobacter jejuni	Pathogens
GCA_000466105.2	Bacteria	Proteobacteria	Epsilonproteobacteria	Campylobacterales	Campylobacteraceae	Campylobacter	Campylobacter jejuni	Pathogens
GCA_000468515.1	Bacteria	Proteobacteria	Gammaproteobacteria	Enterobacterales	Enterobacteriaceae	Escherichia	Escherichia coli	Pathogens
GCA_000468915.2	Bacteria	Proteobacteria	Epsilonproteobacteria	Campylobacterales	Campylobacteraceae	Campylobacter	Campylobacter jejuni	Pathogens
GCA_000470845.1	Bacteria	Firmicutes	Bacilli	Bacillales	Staphylococcaceae	Staphylococcus	Staphylococcus aureus	Pathogens
GCA_000470865.1	Bacteria	Firmicutes	Bacilli	Bacillales	Staphylococcaceae	Staphylococcus	Staphylococcus aureus	Pathogens
GCA_000471925.1	Bacteria	Proteobacteria	Betaproteobacteria	Burkholderiales	Burkholderiaceae	Ralstonia	Ralstonia pickettii	Pathogens
GCA_000471985.1	Bacteria	Firmicutes	Bacilli	Lactobacillales	Streptococcaceae	Streptococcus	Streptococcus suis	Pathogens
GCA_000473745.3	Bacteria	Proteobacteria	Gammaproteobacteria	Pseudomonadales	Pseudomonadaceae	Pseudomonas	Pseudomonas aeruginosa	Pathogens
GCA_000474015.1	Bacteria	Proteobacteria	Gammaproteobacteria	Enterobacterales	Enterobacteriaceae	Klebsiella	Klebsiella pneumoniae	Pathogens
GCA_000474035.1	Bacteria	Proteobacteria	Gammaproteobacteria	Enterobacterales	Enterobacteriaceae	Escherichia	Escherichia coli	Pathogens
GCA_000478925.1	Bacteria	Firmicutes	Bacilli	Lactobacillales	Streptococcaceae	Streptococcus	Streptococcus anginosus	Pathogens
GCA_000485885.1	Bacteria	Firmicutes	Bacilli	Bacillales	Staphylococcaceae	Staphylococcus	Staphylococcus aureus	Pathogens
GCA_000493495.1	Bacteria	Proteobacteria	Epsilonproteobacteria	Campylobacterales	Campylobacteraceae	Campylobacter	Campylobacter jejuni	Pathogens
GCA_000493755.1	Bacteria	Proteobacteria	Gammaproteobacteria	Enterobacterales	Enterobacteriaceae	Escherichia	Escherichia coli	Pathogens
GCA_000494775.2	Bacteria	Proteobacteria	Epsilonproteobacteria	Campylobacterales	Campylobacteraceae	Campylobacter	Campylobacter coli	Pathogens
GCA_000494855.1	Bacteria	Proteobacteria	Betaproteobacteria	Burkholderiales	Burkholderiaceae	Burkholderia	Burkholderia pseudomallei	Pathogens
GCA_000494895.1	Bacteria	Firmicutes	Bacilli	Lactobacillales	Streptococcaceae	Streptococcus	Streptococcus suis	Pathogens
GCA_000495455.2	Bacteria	Proteobacteria	Gammaproteobacteria	Pseudomonadales	Pseudomonadaceae	Pseudomonas	Pseudomonas putida	Pathogens
GCA_000495505.1	Bacteria	Proteobacteria	Epsilonproteobacteria	Campylobacterales	Campylobacteraceae	Campylobacter	Campylobacter fetus	Pathogens
GCA_000496455.2	Bacteria	Proteobacteria	Gammaproteobacteria	Pseudomonadales	Pseudomonadaceae	Pseudomonas	Pseudomonas aeruginosa	Pathogens
GCA_000496605.2	Bacteria	Proteobacteria	Gammaproteobacteria	Pseudomonadales	Pseudomonadaceae	Pseudomonas	Pseudomonas aeruginosa	Pathogens
GCA_000496645.1	Bacteria	Proteobacteria	Gammaproteobacteria	Pseudomonadales	Pseudomonadaceae	Pseudomonas	Pseudomonas aeruginosa	Pathogens
GCA_000497485.1	Bacteria	Firmicutes	Bacilli	Bacillales	Bacillaceae	Bacillus	Bacillus subtilis	Pathogens
GCA_000497505.1	Bacteria	Proteobacteria	Gammaproteobacteria	Enterobacterales	Enterobacteriaceae	Shigella	Shigella dysenteriae	Pathogens
GCA_000497525.2	Bacteria	Firmicutes	Bacilli	Bacillales	Bacillaceae	Bacillus	Bacillus thuringiensis	Pathogens
GCA_000498315.1	Bacteria	Proteobacteria	Epsilonproteobacteria	Campylobacterales	Helicobacteraceae	Helicobacter	Helicobacter pylori	Pathogens
GCA_000498335.1	Bacteria	Proteobacteria	Epsilonproteobacteria	Campylobacterales	Helicobacteraceae	Helicobacter	Helicobacter pylori	Pathogens
GCA_000498375.2	Bacteria	Proteobacteria	Gammaproteobacteria	Pseudomonadales	Moraxellaceae	Acinetobacter	Acinetobacter baumannii	Pathogens
GCA_000498395.3	Bacteria	Proteobacteria	Gammaproteobacteria	Pseudomonadales	Pseudomonadaceae	Pseudomonas	Pseudomonas putida	Pathogens
GCA_000499485.1	Bacteria	Proteobacteria	Gammaproteobacteria	Enterobacterales	Enterobacteriaceae	Escherichia	Escherichia coli	Pathogens
GCA_000499805.2	Bacteria	Actinobacteria	Actinobacteria	Corynebacteriales	Corynebacteriaceae	Corynebacterium	Corynebacterium ulcerans	Pathogens
GCA_000504045.1	Bacteria	Proteobacteria	Gammaproteobacteria	Pseudomonadales	Pseudomonadaceae	Pseudomonas	Pseudomonas aeruginosa	Pathogens
GCA_000504125.1	Bacteria	Firmicutes	Bacilli	Lactobacillales	Enterococcaceae	Enterococcus	Enterococcus mundtii	Pathogens
GCA_000505685.2	Bacteria	Proteobacteria	Gammaproteobacteria	Pseudomonadales	Moraxellaceae	Acinetobacter	Acinetobacter baumannii	Pathogens
GCA_000507225.1	Bacteria	Chlamydiae	Chlamydiia	Chlamydiales	Chlamydiaceae	Chlamydia	Chlamydia trachomatis	Pathogens
GCA_000508285.1	Bacteria	Proteobacteria	Betaproteobacteria	Burkholderiales	Alcaligenaceae	Achromobacter	Achromobacter xylosoxidans	Pathogens
GCA_000508765.1	Bacteria	Proteobacteria	Gammaproteobacteria	Pseudomonadales	Pseudomonadaceae	Pseudomonas	Pseudomonas aeruginosa	Pathogens
GCA_000510305.1	Bacteria	Proteobacteria	Gammaproteobacteria	Pseudomonadales	Pseudomonadaceae	Pseudomonas	Pseudomonas aeruginosa	Pathogens
GCA_000511895.1	Bacteria	Proteobacteria	Betaproteobacteria	Burkholderiales	Burkholderiaceae	Burkholderia	Burkholderia pseudomallei	Pathogens
GCA_000511915.1	Bacteria	Proteobacteria	Betaproteobacteria	Burkholderiales	Burkholderiaceae	Burkholderia	Burkholderia pseudomallei	Pathogens
GCA_000512145.2	Bacteria	Spirochaetes	Spirochaetia	Spirochaetales	Borreliaceae	Borrelia	Borrelia parkeri	Pathogens
GCA_000512165.1	Bacteria	Proteobacteria	Gammaproteobacteria	Enterobacterales	Enterobacteriaceae	Klebsiella	Klebsiella pneumoniae	Pathogens
GCA_000512185.1	Bacteria	Proteobacteria	Gammaproteobacteria	Aeromonadales	Aeromonadaceae	Aeromonas	Aeromonas hydrophila	Pathogens
GCA_000512355.1	Bacteria	Proteobacteria	Gammaproteobacteria	Legionellales	Legionellaceae	Legionella	Legionella oakridgensis	Pathogens
GCA_000512395.1	Bacteria	Proteobacteria	Gammaproteobacteria	Pasteurellales	Pasteurellaceae	Pasteurella	Pasteurella multocida	Pathogens
GCA_000512745.2	Bacteria	Proteobacteria	Epsilonproteobacteria	Campylobacterales	Campylobacteraceae	Campylobacter	Campylobacter fetus	Pathogens
GCA_000512775.2	Bacteria	Firmicutes	Bacilli	Bacillales	Bacillaceae	Bacillus	Bacillus anthracis	Pathogens
GCA_000512835.2	Bacteria	Firmicutes	Bacilli	Bacillales	Bacillaceae	Bacillus	Bacillus anthracis	Pathogens
GCA_000513215.1	Bacteria	Proteobacteria	Gammaproteobacteria	Enterobacterales	Yersiniaceae	Serratia	Serratia marcescens	Pathogens
GCA_000513595.1	Bacteria	Firmicutes	Bacilli	Bacillales	Listeriaceae	Listeria	Listeria monocytogenes	Pathogens
GCA_000513615.1	Bacteria	Firmicutes	Bacilli	Bacillales	Listeriaceae	Listeria	Listeria monocytogenes	Pathogens
GCA_000513635.1	Bacteria	Firmicutes	Bacilli	Bacillales	Listeriaceae	Listeria	Listeria monocytogenes	Pathogens
GCA_000513655.1	Bacteria	Firmicutes	Bacilli	Bacillales	Listeriaceae	Listeria	Listeria monocytogenes	Pathogens
GCA_000513675.1	Bacteria	Firmicutes	Bacilli	Bacillales	Listeriaceae	Listeria	Listeria monocytogenes	Pathogens
GCA_000513695.1	Bacteria	Firmicutes	Bacilli	Bacillales	Listeriaceae	Listeria	Listeria monocytogenes	Pathogens
GCA_000520035.1	Bacteria	Proteobacteria	Gammaproteobacteria	Enterobacterales	Enterobacteriaceae	Escherichia	Escherichia coli	Pathogens
GCA_000520055.1	Bacteria	Proteobacteria	Gammaproteobacteria	Enterobacterales	Enterobacteriaceae	Escherichia	Escherichia coli	Pathogens
GCA_000520895.1	Bacteria	Proteobacteria	Betaproteobacteria	Burkholderiales	Burkholderiaceae	Burkholderia	Burkholderia pseudomallei	Pathogens
GCA_000521645.1	Bacteria	Proteobacteria	Betaproteobacteria	Burkholderiales	Burkholderiaceae	Burkholderia	Burkholderia pseudomallei	Pathogens
GCA_000523045.1	Bacteria	Firmicutes	Bacilli	Bacillales	Bacillaceae	Bacillus	Bacillus subtilis	Pathogens
GCA_000523235.1	Bacteria	Actinobacteria	Actinobacteria	Corynebacteriales	Nocardiaceae	Nocardia	Nocardia nova	Pathogens
GCA_000524575.1	Bacteria	Proteobacteria	Gammaproteobacteria	Thiotrichales	Francisellaceae	Francisella	Francisella tularensis	Pathogens
GCA_000524595.1	Bacteria	Proteobacteria	Gammaproteobacteria	Pseudomonadales	Pseudomonadaceae	Pseudomonas	Pseudomonas aeruginosa	Pathogens
GCA_000534935.2	Bacteria	Firmicutes	Bacilli	Bacillales	Bacillaceae	Bacillus	Bacillus anthracis	Pathogens
GCA_000550745.1	Bacteria	Firmicutes	Bacilli	Lactobacillales	Enterococcaceae	Enterococcus	Enterococcus faecalis	Pathogens
GCA_000565155.1	Bacteria	Firmicutes	Bacilli	Bacillales	Listeriaceae	Listeria	Listeria ivanovii	Pathogens
GCA_000568455.1	Bacteria	Firmicutes	Bacilli	Bacillales	Staphylococcaceae	Staphylococcus	Staphylococcus aureus	Pathogens
GCA_000568475.1	Bacteria	Firmicutes	Bacilli	Bacillales	Listeriaceae	Listeria	Listeria monocytogenes	Pathogens
GCA_000568495.1	Bacteria	Proteobacteria	Gammaproteobacteria	Vibrionales	Vibrionaceae	Vibrio	Vibrio parahaemolyticus	Pathogens
GCA_000568855.2	Bacteria	Proteobacteria	Gammaproteobacteria	Pseudomonadales	Pseudomonadaceae	Pseudomonas	Pseudomonas aeruginosa	Pathogens
GCA_000568935.1	Bacteria	Firmicutes	Bacilli	Bacillales	Listeriaceae	Listeria	Listeria monocytogenes	Pathogens
GCA_000572125.1	Bacteria	Actinobacteria	Actinobacteria	Corynebacteriales	Mycobacteriaceae	Mycobacterium	Mycobacterium tuberculosis	Pathogens
GCA_000572155.1	Bacteria	Actinobacteria	Actinobacteria	Corynebacteriales	Mycobacteriaceae	Mycobacterium	Mycobacterium tuberculosis	Pathogens
GCA_000572175.1	Bacteria	Actinobacteria	Actinobacteria	Corynebacteriales	Mycobacteriaceae	Mycobacterium	Mycobacterium tuberculosis	Pathogens
GCA_000572195.1	Bacteria	Actinobacteria	Actinobacteria	Corynebacteriales	Mycobacteriaceae	Mycobacterium	Mycobacterium tuberculosis	Pathogens
GCA_000577745.1	Bacteria	Firmicutes	Bacilli	Bacillales	Listeriaceae	Listeria	Listeria monocytogenes	Pathogens
GCA_000582845.1	Bacteria	Firmicutes	Bacilli	Bacillales	Listeriaceae	Listeria	Listeria monocytogenes	Pathogens
GCA_000583105.1	Bacteria	Firmicutes	Bacilli	Bacillales	Bacillaceae	Bacillus	Bacillus anthracis	Pathogens
GCA_000583755.1	Bacteria	Proteobacteria	Epsilonproteobacteria	Campylobacterales	Campylobacteraceae	Campylobacter	Campylobacter coli	Pathogens
GCA_000583775.1	Bacteria	Proteobacteria	Epsilonproteobacteria	Campylobacterales	Campylobacteraceae	Campylobacter	Campylobacter coli	Pathogens
GCA_000583795.1	Bacteria	Proteobacteria	Epsilonproteobacteria	Campylobacterales	Campylobacteraceae	Campylobacter	Campylobacter coli	Pathogens
GCA_000583835.1	Bacteria	Proteobacteria	Betaproteobacteria	Burkholderiales	Burkholderiaceae	Burkholderia	Burkholderia pseudomallei	Pathogens
GCA_000590455.1	Bacteria	Firmicutes	Bacilli	Bacillales	Bacillaceae	Bacillus	Bacillus pumilus	Pathogens
GCA_000590475.1	Bacteria	Proteobacteria	Gammaproteobacteria	Pseudomonadales	Pseudomonadaceae	Pseudomonas	Pseudomonas stutzeri	Pathogens
GCA_000590555.1	Bacteria	Actinobacteria	Actinobacteria	Corynebacteriales	Corynebacteriaceae	Corynebacterium	Corynebacterium argentoratense	Pathogens
GCA_000590575.1	Bacteria	Chlamydiae	Chlamydiia	Chlamydiales	Chlamydiaceae	Chlamydia	Chlamydia trachomatis	Pathogens
GCA_000590615.1	Bacteria	Chlamydiae	Chlamydiia	Chlamydiales	Chlamydiaceae	Chlamydia	Chlamydia trachomatis	Pathogens
GCA_000590635.1	Bacteria	Chlamydiae	Chlamydiia	Chlamydiales	Chlamydiaceae	Chlamydia	Chlamydia trachomatis	Pathogens
GCA_000590675.1	Bacteria	Chlamydiae	Chlamydiia	Chlamydiales	Chlamydiaceae	Chlamydia	Chlamydia trachomatis	Pathogens
GCA_000590755.1	Bacteria	Chlamydiae	Chlamydiia	Chlamydiales	Chlamydiaceae	Chlamydia	Chlamydia trachomatis	Pathogens
GCA_000590775.1	Bacteria	Proteobacteria	Epsilonproteobacteria	Campylobacterales	Helicobacteraceae	Helicobacter	Helicobacter pylori	Pathogens
GCA_000597785.2	Bacteria	Proteobacteria	Gammaproteobacteria	Enterobacterales	Hafniaceae	Hafnia	Hafnia alvei	Pathogens
GCA_000597845.1	Bacteria	Proteobacteria	Gammaproteobacteria	Enterobacterales	Enterobacteriaceae	Escherichia	Escherichia coli	Pathogens
GCA_000597905.1	Bacteria	Proteobacteria	Gammaproteobacteria	Enterobacterales	Enterobacteriaceae	Klebsiella	Klebsiella pneumoniae	Pathogens
GCA_000597965.1	Bacteria	Firmicutes	Bacilli	Bacillales	Staphylococcaceae	Staphylococcus	Staphylococcus aureus	Pathogens
GCA_000598005.1	Bacteria	Proteobacteria	Gammaproteobacteria	Enterobacterales	Enterobacteriaceae	Klebsiella	Klebsiella pneumoniae	Pathogens
GCA_000599625.1	Bacteria	Proteobacteria	Gammaproteobacteria	Enterobacterales	Enterobacteriaceae	Escherichia	Escherichia coli	Pathogens
GCA_000599645.1	Bacteria	Proteobacteria	Gammaproteobacteria	Enterobacterales	Enterobacteriaceae	Escherichia	Escherichia coli	Pathogens
GCA_000599665.1	Bacteria	Proteobacteria	Gammaproteobacteria	Enterobacterales	Enterobacteriaceae	Escherichia	Escherichia coli	Pathogens
GCA_000599685.1	Bacteria	Proteobacteria	Gammaproteobacteria	Enterobacterales	Enterobacteriaceae	Escherichia	Escherichia coli	Pathogens
GCA_000599705.1	Bacteria	Proteobacteria	Gammaproteobacteria	Enterobacterales	Enterobacteriaceae	Escherichia	Escherichia coli	Pathogens
GCA_000599965.1	Bacteria	Firmicutes	Bacilli	Lactobacillales	Streptococcaceae	Streptococcus	Streptococcus agalactiae	Pathogens
GCA_000600015.1	Bacteria	Firmicutes	Bacilli	Bacillales	Listeriaceae	Listeria	Listeria monocytogenes	Pathogens
GCA_000600045.1	Bacteria	Proteobacteria	Epsilonproteobacteria	Campylobacterales	Helicobacteraceae	Helicobacter	Helicobacter pylori	Pathogens
GCA_000600085.1	Bacteria	Proteobacteria	Epsilonproteobacteria	Campylobacterales	Helicobacteraceae	Helicobacter	Helicobacter pylori	Pathogens
GCA_000600125.1	Bacteria	Proteobacteria	Epsilonproteobacteria	Campylobacterales	Helicobacteraceae	Helicobacter	Helicobacter pylori	Pathogens
GCA_000600145.1	Bacteria	Proteobacteria	Epsilonproteobacteria	Campylobacterales	Helicobacteraceae	Helicobacter	Helicobacter pylori	Pathogens
GCA_000600165.1	Bacteria	Proteobacteria	Epsilonproteobacteria	Campylobacterales	Helicobacteraceae	Helicobacter	Helicobacter pylori	Pathogens
GCA_000600185.1	Bacteria	Proteobacteria	Epsilonproteobacteria	Campylobacterales	Helicobacteraceae	Helicobacter	Helicobacter pylori	Pathogens
GCA_000600205.1	Bacteria	Proteobacteria	Epsilonproteobacteria	Campylobacterales	Helicobacteraceae	Helicobacter	Helicobacter pylori	Pathogens
GCA_000600225.1	Bacteria	Proteobacteria	Epsilonproteobacteria	Campylobacterales	Helicobacteraceae	Helicobacter	Helicobacter pylori	Pathogens
GCA_000604125.1	Bacteria	Spirochaetes	Spirochaetia	Spirochaetales	Spirochaetaceae	Treponema	Treponema pallidum	Pathogens
GCA_000612075.2	Bacteria	Proteobacteria	Gammaproteobacteria	Aeromonadales	Aeromonadaceae	Aeromonas	Aeromonas hydrophila	Pathogens
GCA_000612765.1	Bacteria	Proteobacteria	Alphaproteobacteria	Rhizobiales	Bartonellaceae	Bartonella	Bartonella henselae	Pathogens
GCA_000612965.1	Bacteria	Proteobacteria	Alphaproteobacteria	Rhizobiales	Bartonellaceae	Bartonella	Bartonella henselae	Pathogens
GCA_000613085.1	Bacteria	Firmicutes	Bacilli	Bacillales	Listeriaceae	Listeria	Listeria monocytogenes	Pathogens
GCA_000626595.1	Bacteria	Proteobacteria	Betaproteobacteria	Neisseriales	Neisseriaceae	Neisseria	Neisseria meningitidis	Pathogens
GCA_000626615.3	Bacteria	Firmicutes	Bacilli	Bacillales	Staphylococcaceae	Staphylococcus	Staphylococcus aureus	Pathogens
GCA_000632395.1	Bacteria	Proteobacteria	Gammaproteobacteria	Enterobacterales	Enterobacteriaceae	Enterobacter	Enterobacter asburiae	Pathogens
GCA_000632435.1	Bacteria	Proteobacteria	Epsilonproteobacteria	Campylobacterales	Campylobacteraceae	Campylobacter	Campylobacter jejuni	Pathogens
GCA_000632815.1	Bacteria	Proteobacteria	Alphaproteobacteria	Rickettsiales	Anaplasmataceae	Ehrlichia	Ehrlichia chaffeensis	Pathogens
GCA_000632865.1	Bacteria	Proteobacteria	Alphaproteobacteria	Rickettsiales	Anaplasmataceae	Ehrlichia	Ehrlichia chaffeensis	Pathogens
GCA_000632885.1	Bacteria	Proteobacteria	Alphaproteobacteria	Rickettsiales	Anaplasmataceae	Ehrlichia	Ehrlichia chaffeensis	Pathogens
GCA_000632905.1	Bacteria	Proteobacteria	Alphaproteobacteria	Rickettsiales	Anaplasmataceae	Ehrlichia	Ehrlichia chaffeensis	Pathogens
GCA_000632925.1	Bacteria	Proteobacteria	Alphaproteobacteria	Rickettsiales	Anaplasmataceae	Ehrlichia	Ehrlichia chaffeensis	Pathogens
GCA_000632945.1	Bacteria	Proteobacteria	Alphaproteobacteria	Rickettsiales	Anaplasmataceae	Ehrlichia	Ehrlichia chaffeensis	Pathogens
GCA_000632965.1	Bacteria	Proteobacteria	Alphaproteobacteria	Rickettsiales	Anaplasmataceae	Ehrlichia	Ehrlichia chaffeensis	Pathogens
GCA_000633175.1	Bacteria	Proteobacteria	Gammaproteobacteria	Aeromonadales	Aeromonadaceae	Aeromonas	Aeromonas hydrophila	Pathogens
GCA_000635895.2	Bacteria	Firmicutes	Bacilli	Bacillales	Bacillaceae	Bacillus	Bacillus cereus	Pathogens
GCA_000635955.1	Bacteria	Proteobacteria	Gammaproteobacteria	Aeromonadales	Aeromonadaceae	Aeromonas	Aeromonas hydrophila	Pathogens
GCA_000636115.1	Bacteria	Firmicutes	Bacilli	Lactobacillales	Streptococcaceae	Streptococcus	Streptococcus agalactiae	Pathogens
GCA_000648515.1	Bacteria	Proteobacteria	Gammaproteobacteria	Enterobacterales	Enterobacteriaceae	Citrobacter	Citrobacter freundii	Pathogens
GCA_000661915.1	Bacteria	Proteobacteria	Gammaproteobacteria	Pseudomonadales	Pseudomonadaceae	Pseudomonas	Pseudomonas stutzeri	Pathogens
GCA_000662395.1	Bacteria	Proteobacteria	Gammaproteobacteria	Enterobacterales	Enterobacteriaceae	Escherichia	Escherichia coli	Pathogens
GCA_000671295.1	Bacteria	Proteobacteria	Gammaproteobacteria	Enterobacterales	Enterobacteriaceae	Escherichia	Escherichia coli	Pathogens
GCA_000681515.1	Bacteria	Firmicutes	Bacilli	Bacillales	Listeriaceae	Listeria	Listeria monocytogenes	Pathogens
GCA_000685625.1	Bacteria	Proteobacteria	Epsilonproteobacteria	Campylobacterales	Helicobacteraceae	Helicobacter	Helicobacter pylori	Pathogens
GCA_000685665.1	Bacteria	Proteobacteria	Epsilonproteobacteria	Campylobacterales	Helicobacteraceae	Helicobacter	Helicobacter pylori	Pathogens
GCA_000685705.1	Bacteria	Proteobacteria	Epsilonproteobacteria	Campylobacterales	Helicobacteraceae	Helicobacter	Helicobacter pylori	Pathogens
GCA_000685745.1	Bacteria	Proteobacteria	Epsilonproteobacteria	Campylobacterales	Helicobacteraceae	Helicobacter	Helicobacter pylori	Pathogens
GCA_000688795.1	Bacteria	Firmicutes	Bacilli	Bacillales	Bacillaceae	Bacillus	Bacillus thuringiensis	Pathogens
GCA_000689235.1	Bacteria	Firmicutes	Bacilli	Lactobacillales	Streptococcaceae	Streptococcus	Streptococcus agalactiae	Pathogens
GCA_000691565.1	Bacteria	Proteobacteria	Gammaproteobacteria	Pseudomonadales	Pseudomonadaceae	Pseudomonas	Pseudomonas putida	Pathogens
GCA_000695215.1	Bacteria	Firmicutes	Bacilli	Bacillales	Staphylococcaceae	Staphylococcus	Staphylococcus aureus	Pathogens
GCA_000695855.3	Bacteria	Proteobacteria	Gammaproteobacteria	Pseudomonadales	Moraxellaceae	Acinetobacter	Acinetobacter baumannii	Pathogens
GCA_000695875.1	Bacteria	Firmicutes	Bacilli	Bacillales	Staphylococcaceae	Staphylococcus	Staphylococcus aureus	Pathogens
GCA_000695935.1	Bacteria	Proteobacteria	Gammaproteobacteria	Enterobacterales	Enterobacteriaceae	Klebsiella	Klebsiella pneumoniae	Pathogens
GCA_000696505.1	Bacteria	Firmicutes	Bacilli	Lactobacillales	Streptococcaceae	Streptococcus	Streptococcus equi	Pathogens
GCA_000696675.2	Bacteria	Actinobacteria	Actinobacteria	Corynebacteriales	Nocardiaceae	Rhodococcus	Rhodococcus erythropolis	Pathogens
GCA_000698365.1	Bacteria	Proteobacteria	Gammaproteobacteria	Pasteurellales	Pasteurellaceae	Haemophilus	Haemophilus influenzae	Pathogens
GCA_000698475.1	Bacteria	Actinobacteria	Actinobacteria	Corynebacteriales	Mycobacteriaceae	Mycobacterium	Mycobacterium tuberculosis	Pathogens
GCA_000699465.1	Bacteria	Firmicutes	Bacilli	Bacillales	Bacillaceae	Bacillus	Bacillus subtilis	Pathogens
GCA_000699525.1	Bacteria	Firmicutes	Bacilli	Bacillales	Bacillaceae	Bacillus	Bacillus subtilis	Pathogens
GCA_000701165.2	Bacteria	Proteobacteria	Betaproteobacteria	Burkholderiales	Burkholderiaceae	Burkholderia	Burkholderia cepacia	Pathogens
GCA_000706665.1	Bacteria	Actinobacteria	Actinobacteria	Corynebacteriales	Mycobacteriaceae	Mycobacterium	Mycobacterium tuberculosis	Pathogens
GCA_000706705.1	Bacteria	Firmicutes	Bacilli	Bacillales	Bacillaceae	Bacillus	Bacillus subtilis	Pathogens
GCA_000709475.1	Bacteria	Firmicutes	Bacilli	Bacillales	Staphylococcaceae	Staphylococcus	Staphylococcus aureus	Pathogens
GCA_000709535.1	Bacteria	Proteobacteria	Gammaproteobacteria	Enterobacterales	Enterobacteriaceae	Salmonella	Salmonella bongori	Pathogens
GCA_000710365.3	Bacteria	Bacteroidetes	Bacteroidia	Bacteroidales	Bacteroidaceae	Bacteroides	Bacteroides fragilis	Pathogens
GCA_000710375.3	Bacteria	Bacteroidetes	Bacteroidia	Bacteroidales	Bacteroidaceae	Bacteroides	Bacteroides fragilis	Pathogens
GCA_000714595.1	Bacteria	Proteobacteria	Gammaproteobacteria	Enterobacterales	Enterobacteriaceae	Escherichia	Escherichia coli	Pathogens
GCA_000714655.1	Bacteria	Proteobacteria	Gammaproteobacteria	Enterobacterales	Enterobacteriaceae	Klebsiella	Klebsiella oxytoca	Pathogens
GCA_000714675.1	Bacteria	Proteobacteria	Gammaproteobacteria	Enterobacterales	Enterobacteriaceae	Klebsiella	Klebsiella pneumoniae	Pathogens
GCA_000717515.1	Bacteria	Proteobacteria	Gammaproteobacteria	Enterobacterales	Enterobacteriaceae	Klebsiella	Klebsiella pneumoniae	Pathogens
GCA_000717535.1	Bacteria	Firmicutes	Bacilli	Bacillales	Bacillaceae	Bacillus	Bacillus thuringiensis	Pathogens
GCA_000722765.2	Bacteria	Firmicutes	Bacilli	Lactobacillales	Streptococcaceae	Streptococcus	Streptococcus mitis	Pathogens
GCA_000723425.2	Bacteria	Actinobacteria	Actinobacteria	Corynebacteriales	Mycobacteriaceae	Mycobacterium	Mycobacterium marinum	Pathogens
GCA_000724505.1	Bacteria	Proteobacteria	Gammaproteobacteria	Enterobacterales	Enterobacteriaceae	Enterobacter	Enterobacter cloacae	Pathogens
GCA_000724585.1	Bacteria	Firmicutes	Bacilli	Bacillales	Bacillaceae	Bacillus	Bacillus cereus	Pathogens
GCA_000724665.3	Bacteria	Bacteroidetes	Bacteroidia	Bacteroidales	Bacteroidaceae	Bacteroides	Bacteroides fragilis	Pathogens
GCA_000724795.2	Bacteria	Bacteroidetes	Bacteroidia	Bacteroidales	Bacteroidaceae	Bacteroides	Bacteroides fragilis	Pathogens
GCA_000724805.2	Bacteria	Bacteroidetes	Bacteroidia	Bacteroidales	Bacteroidaceae	Bacteroides	Bacteroides fragilis	Pathogens
GCA_000724815.2	Bacteria	Bacteroidetes	Bacteroidia	Bacteroidales	Bacteroidaceae	Bacteroides	Bacteroides fragilis	Pathogens
GCA_000725265.1	Bacteria	Proteobacteria	Gammaproteobacteria	Enterobacterales	Enterobacteriaceae	Escherichia	Escherichia coli	Pathogens
GCA_000725305.1	Bacteria	Proteobacteria	Gammaproteobacteria	Enterobacterales	Enterobacteriaceae	Escherichia	Escherichia coli	Pathogens
GCA_000725325.1	Bacteria	Firmicutes	Bacilli	Bacillales	Bacillaceae	Bacillus	Bacillus anthracis	Pathogens
GCA_000730215.2	Bacteria	Firmicutes	Bacilli	Lactobacillales	Streptococcaceae	Streptococcus	Streptococcus agalactiae	Pathogens
GCA_000730255.1	Bacteria	Firmicutes	Bacilli	Lactobacillales	Streptococcaceae	Streptococcus	Streptococcus agalactiae	Pathogens
GCA_000730345.1	Bacteria	Proteobacteria	Gammaproteobacteria	Enterobacterales	Enterobacteriaceae	Escherichia	Escherichia coli	Pathogens
GCA_000730365.1	Bacteria	Actinobacteria	Actinobacteria	Corynebacteriales	Corynebacteriaceae	Corynebacterium	Corynebacterium pseudotuberculosis	Pathogens
GCA_000730405.1	Bacteria	Actinobacteria	Actinobacteria	Corynebacteriales	Corynebacteriaceae	Corynebacterium	Corynebacterium pseudotuberculosis	Pathogens
GCA_000730425.1	Bacteria	Proteobacteria	Gammaproteobacteria	Pseudomonadales	Pseudomonadaceae	Pseudomonas	Pseudomonas fluorescens	Pathogens
GCA_000730445.1	Bacteria	Actinobacteria	Actinobacteria	Corynebacteriales	Corynebacteriaceae	Corynebacterium	Corynebacterium pseudotuberculosis	Pathogens
GCA_000732355.1	Bacteria	Firmicutes	Bacilli	Lactobacillales	Streptococcaceae	Streptococcus	Streptococcus suis	Pathogens
GCA_000732385.1	Bacteria	Firmicutes	Bacilli	Lactobacillales	Streptococcaceae	Streptococcus	Streptococcus pyogenes	Pathogens
GCA_000732425.1	Bacteria	Firmicutes	Bacilli	Lactobacillales	Streptococcaceae	Streptococcus	Streptococcus pyogenes	Pathogens
GCA_000732965.1	Bacteria	Proteobacteria	Gammaproteobacteria	Enterobacterales	Enterobacteriaceae	Escherichia	Escherichia coli	Pathogens
GCA_000733255.1	Bacteria	Proteobacteria	Gammaproteobacteria	Enterobacterales	Enterobacteriaceae	Klebsiella	Klebsiella pneumoniae	Pathogens
GCA_000733995.1	Bacteria	Tenericutes	Mollicutes	Mycoplasmatales	Mycoplasmataceae	Mycoplasma	Mycoplasma pneumoniae	Pathogens
GCA_000737085.1	Bacteria	Proteobacteria	Epsilonproteobacteria	Campylobacterales	Campylobacteraceae	Campylobacter	Campylobacter jejuni	Pathogens
GCA_000737405.1	Bacteria	Firmicutes	Bacilli	Bacillales	Bacillaceae	Bacillus	Bacillus subtilis	Pathogens
GCA_000737555.1	Bacteria	Firmicutes	Bacilli	Lactobacillales	Enterococcaceae	Enterococcus	Enterococcus faecium	Pathogens
GCA_000737615.1	Bacteria	Firmicutes	Bacilli	Bacillales	Staphylococcaceae	Staphylococcus	Staphylococcus aureus	Pathogens
GCA_000738445.1	Bacteria	Actinobacteria	Actinobacteria	Corynebacteriales	Mycobacteriaceae	Mycobacterium	Mycobacterium tuberculosis	Pathogens
GCA_000738475.1	Bacteria	Actinobacteria	Actinobacteria	Corynebacteriales	Mycobacteriaceae	Mycobacterium	Mycobacterium tuberculosis	Pathogens
GCA_000739375.1	Bacteria	Proteobacteria	Betaproteobacteria	Burkholderiales	Comamonadaceae	Comamonas	Comamonas testosteroni	Pathogens
GCA_000739435.1	Bacteria	Proteobacteria	Gammaproteobacteria	Pasteurellales	Pasteurellaceae	Actinobacillus	Actinobacillus suis	Pathogens
GCA_000739495.1	Bacteria	Proteobacteria	Gammaproteobacteria	Enterobacterales	Enterobacteriaceae	Klebsiella	Klebsiella pneumoniae	Pathogens
GCA_000740355.1	Bacteria	Proteobacteria	Alphaproteobacteria	Rhizobiales	Brucellaceae	Brucella	Brucella melitensis	Pathogens
GCA_000740415.1	Bacteria	Proteobacteria	Alphaproteobacteria	Rhizobiales	Brucellaceae	Brucella	Brucella melitensis	Pathogens
GCA_000742655.1	Bacteria	Firmicutes	Bacilli	Bacillales	Bacillaceae	Bacillus	Bacillus anthracis	Pathogens
GCA_000742755.1	Bacteria	Proteobacteria	Gammaproteobacteria	Enterobacterales	Enterobacteriaceae	Klebsiella	Klebsiella pneumoniae	Pathogens
GCA_000742895.1	Bacteria	Firmicutes	Bacilli	Bacillales	Bacillaceae	Bacillus	Bacillus anthracis	Pathogens
GCA_000742955.1	Bacteria	Proteobacteria	Alphaproteobacteria	Rhizobiales	Brucellaceae	Ochrobactrum	Ochrobactrum anthropi	Pathogens
GCA_000742975.1	Bacteria	Firmicutes	Bacilli	Lactobacillales	Enterococcaceae	Enterococcus	Enterococcus faecalis	Pathogens
GCA_000743015.1	Bacteria	Firmicutes	Bacilli	Lactobacillales	Streptococcaceae	Streptococcus	Streptococcus pyogenes	Pathogens
GCA_000743255.1	Bacteria	Proteobacteria	Gammaproteobacteria	Enterobacterales	Enterobacteriaceae	Escherichia	Escherichia coli	Pathogens
GCA_000743955.1	Bacteria	Proteobacteria	Gammaproteobacteria	Enterobacterales	Enterobacteriaceae	Shigella	Shigella flexneri	Pathogens
GCA_000743995.1	Bacteria	Proteobacteria	Gammaproteobacteria	Enterobacterales	Enterobacteriaceae	Shigella	Shigella flexneri	Pathogens
GCA_000746505.1	Bacteria	Firmicutes	Bacilli	Bacillales	Staphylococcaceae	Staphylococcus	Staphylococcus aureus	Pathogens
GCA_000746605.1	Bacteria	Proteobacteria	Gammaproteobacteria	Pseudomonadales	Moraxellaceae	Acinetobacter	Acinetobacter baumannii	Pathogens
GCA_000746625.1	Bacteria	Firmicutes	Bacilli	Bacillales	Listeriaceae	Listeria	Listeria monocytogenes	Pathogens
GCA_000746645.1	Bacteria	Proteobacteria	Gammaproteobacteria	Pseudomonadales	Moraxellaceae	Acinetobacter	Acinetobacter baumannii	Pathogens
GCA_000746665.1	Bacteria	Proteobacteria	Gammaproteobacteria	Vibrionales	Vibrionaceae	Vibrio	Vibrio vulnificus	Pathogens
GCA_000747335.1	Bacteria	Firmicutes	Bacilli	Bacillales	Bacillaceae	Bacillus	Bacillus anthracis	Pathogens
GCA_000747375.1	Bacteria	Firmicutes	Bacilli	Bacillales	Bacillaceae	Bacillus	Bacillus anthracis	Pathogens
GCA_000747545.1	Bacteria	Firmicutes	Bacilli	Bacillales	Bacillaceae	Bacillus	Bacillus thuringiensis	Pathogens
GCA_000750225.1	Bacteria	Proteobacteria	Gammaproteobacteria	Enterobacterales	Enterobacteriaceae	Enterobacter	Enterobacter hormaechei	Pathogens
GCA_000750275.1	Bacteria	Proteobacteria	Gammaproteobacteria	Enterobacterales	Enterobacteriaceae	Enterobacter	Enterobacter hormaechei	Pathogens
GCA_000750315.1	Bacteria	Proteobacteria	Gammaproteobacteria	Enterobacterales	Yersiniaceae	Yersinia	Yersinia pseudotuberculosis	Pathogens
GCA_000750555.1	Bacteria	Proteobacteria	Gammaproteobacteria	Enterobacterales	Enterobacteriaceae	Escherichia	Escherichia coli	Pathogens
GCA_000751035.1	Bacteria	Firmicutes	Bacilli	Bacillales	Staphylococcaceae	Staphylococcus	Staphylococcus epidermidis	Pathogens
GCA_000754275.1	Bacteria	Proteobacteria	Gammaproteobacteria	Pasteurellales	Pasteurellaceae	Pasteurella	Pasteurella multocida	Pathogens
GCA_000754345.1	Bacteria	Proteobacteria	Gammaproteobacteria	Enterobacterales	Morganellaceae	Providencia	Providencia stuartii	Pathogens
GCA_000755765.1	Bacteria	Proteobacteria	Betaproteobacteria	Burkholderiales	Burkholderiaceae	Burkholderia	Burkholderia pseudomallei	Pathogens
GCA_000755785.1	Bacteria	Proteobacteria	Betaproteobacteria	Burkholderiales	Burkholderiaceae	Burkholderia	Burkholderia mallei	Pathogens
GCA_000755805.1	Bacteria	Proteobacteria	Betaproteobacteria	Burkholderiales	Burkholderiaceae	Burkholderia	Burkholderia cepacia	Pathogens
GCA_000755825.1	Bacteria	Proteobacteria	Betaproteobacteria	Burkholderiales	Burkholderiaceae	Burkholderia	Burkholderia pseudomallei	Pathogens
GCA_000755845.1	Bacteria	Proteobacteria	Betaproteobacteria	Burkholderiales	Burkholderiaceae	Burkholderia	Burkholderia mallei	Pathogens
GCA_000755865.1	Bacteria	Proteobacteria	Betaproteobacteria	Burkholderiales	Burkholderiaceae	Burkholderia	Burkholderia mallei	Pathogens
GCA_000755885.1	Bacteria	Proteobacteria	Betaproteobacteria	Burkholderiales	Burkholderiaceae	Burkholderia	Burkholderia mallei	Pathogens
GCA_000755905.1	Bacteria	Proteobacteria	Betaproteobacteria	Burkholderiales	Burkholderiaceae	Burkholderia	Burkholderia pseudomallei	Pathogens
GCA_000755925.1	Bacteria	Proteobacteria	Betaproteobacteria	Burkholderiales	Burkholderiaceae	Burkholderia	Burkholderia pseudomallei	Pathogens
GCA_000755945.1	Bacteria	Proteobacteria	Betaproteobacteria	Burkholderiales	Burkholderiaceae	Burkholderia	Burkholderia pseudomallei	Pathogens
GCA_000755965.1	Bacteria	Proteobacteria	Betaproteobacteria	Burkholderiales	Burkholderiaceae	Burkholderia	Burkholderia pseudomallei	Pathogens
GCA_000756025.2	Bacteria	Proteobacteria	Betaproteobacteria	Burkholderiales	Burkholderiaceae	Burkholderia	Burkholderia mallei	Pathogens
GCA_000756065.1	Bacteria	Proteobacteria	Betaproteobacteria	Burkholderiales	Burkholderiaceae	Burkholderia	Burkholderia pseudomallei	Pathogens
GCA_000756085.1	Bacteria	Proteobacteria	Betaproteobacteria	Burkholderiales	Burkholderiaceae	Burkholderia	Burkholderia pseudomallei	Pathogens
GCA_000756125.1	Bacteria	Proteobacteria	Betaproteobacteria	Burkholderiales	Burkholderiaceae	Burkholderia	Burkholderia pseudomallei	Pathogens
GCA_000756145.1	Bacteria	Proteobacteria	Betaproteobacteria	Burkholderiales	Burkholderiaceae	Burkholderia	Burkholderia pseudomallei	Pathogens
GCA_000756165.1	Bacteria	Proteobacteria	Betaproteobacteria	Burkholderiales	Burkholderiaceae	Burkholderia	Burkholderia pseudomallei	Pathogens
GCA_000756185.1	Bacteria	Proteobacteria	Betaproteobacteria	Burkholderiales	Burkholderiaceae	Burkholderia	Burkholderia pseudomallei	Pathogens
GCA_000756205.1	Bacteria	Firmicutes	Bacilli	Bacillales	Staphylococcaceae	Staphylococcus	Staphylococcus aureus	Pathogens
GCA_000756485.1	Bacteria	Firmicutes	Bacilli	Lactobacillales	Streptococcaceae	Streptococcus	Streptococcus pyogenes	Pathogens
GCA_000756525.1	Bacteria	Actinobacteria	Actinobacteria	Corynebacteriales	Mycobacteriaceae	Mycobacterium	Mycobacterium tuberculosis	Pathogens
GCA_000756545.1	Bacteria	Actinobacteria	Actinobacteria	Corynebacteriales	Mycobacteriaceae	Mycobacterium	Mycobacterium tuberculosis	Pathogens
GCA_000757015.2	Bacteria	Proteobacteria	Betaproteobacteria	Burkholderiales	Burkholderiaceae	Burkholderia	Burkholderia pseudomallei	Pathogens
GCA_000757035.2	Bacteria	Proteobacteria	Betaproteobacteria	Burkholderiales	Burkholderiaceae	Burkholderia	Burkholderia pseudomallei	Pathogens
GCA_000757825.1	Bacteria	Proteobacteria	Gammaproteobacteria	Enterobacterales	Enterobacteriaceae	Cedecea	Cedecea neteri	Pathogens
GCA_000758305.1	Bacteria	Proteobacteria	Gammaproteobacteria	Enterobacterales	Enterobacteriaceae	Cedecea	Cedecea neteri	Pathogens
GCA_000758325.1	Bacteria	Proteobacteria	Gammaproteobacteria	Enterobacterales	Enterobacteriaceae	Cedecea	Cedecea neteri	Pathogens
GCA_000759375.2	Bacteria	Tenericutes	Mollicutes	Mycoplasmatales	Mycoplasmataceae	Mycoplasma	Mycoplasma hominis	Pathogens
GCA_000759485.1	Bacteria	Proteobacteria	Epsilonproteobacteria	Campylobacterales	Campylobacteraceae	Campylobacter	Campylobacter fetus	Pathogens
GCA_000759515.1	Bacteria	Proteobacteria	Epsilonproteobacteria	Campylobacterales	Campylobacteraceae	Campylobacter	Campylobacter fetus	Pathogens
GCA_000759555.1	Bacteria	Firmicutes	Bacilli	Bacillales	Staphylococcaceae	Staphylococcus	Staphylococcus epidermidis	Pathogens
GCA_000761135.1	Bacteria	Firmicutes	Bacilli	Lactobacillales	Lactobacillaceae	Lactobacillus	Lactobacillus sp. wkB8	Pathogens
GCA_000761175.1	Bacteria	Proteobacteria	Gammaproteobacteria	Pseudomonadales	Moraxellaceae	Acinetobacter	Acinetobacter baumannii	Pathogens
GCA_000762285.1	Bacteria	Proteobacteria	Betaproteobacteria	Burkholderiales	Burkholderiaceae	Burkholderia	Burkholderia mallei	Pathogens
GCA_000763475.1	Bacteria	Firmicutes	Bacilli	Bacillales	Listeriaceae	Listeria	Listeria ivanovii	Pathogens
GCA_000763495.1	Bacteria	Firmicutes	Bacilli	Bacillales	Listeriaceae	Listeria	Listeria ivanovii	Pathogens
GCA_000763515.1	Bacteria	Firmicutes	Bacilli	Bacillales	Listeriaceae	Listeria	Listeria ivanovii	Pathogens
GCA_000764045.2	Bacteria	Actinobacteria	Actinobacteria	Corynebacteriales	Corynebacteriaceae	Corynebacterium	Corynebacterium pseudotuberculosis	Pathogens
GCA_000764575.1	Bacteria	Proteobacteria	Betaproteobacteria	Burkholderiales	Burkholderiaceae	Burkholderia	Burkholderia pseudomallei	Pathogens
GCA_000764615.1	Bacteria	Proteobacteria	Gammaproteobacteria	Enterobacterales	Enterobacteriaceae	Klebsiella	Klebsiella pneumoniae	Pathogens
GCA_000765415.1	Bacteria	Proteobacteria	Gammaproteobacteria	Vibrionales	Vibrionaceae	Vibrio	Vibrio cholerae	Pathogens
GCA_000767075.1	Bacteria	Proteobacteria	Gammaproteobacteria	Pasteurellales	Pasteurellaceae	Haemophilus	Haemophilus influenzae	Pathogens
GCA_000767415.1	Bacteria	Actinobacteria	Actinobacteria	Corynebacteriales	Corynebacteriaceae	Corynebacterium	Corynebacterium ulcerans	Pathogens
GCA_000767505.1	Bacteria	Firmicutes	Bacilli	Lactobacillales	Streptococcaceae	Streptococcus	Streptococcus pyogenes	Pathogens
GCA_000767645.1	Bacteria	Actinobacteria	Actinobacteria	Corynebacteriales	Corynebacteriaceae	Corynebacterium	Corynebacterium ulcerans	Pathogens
GCA_000767685.1	Bacteria	Actinobacteria	Actinobacteria	Corynebacteriales	Corynebacteriaceae	Corynebacterium	Corynebacterium ulcerans	Pathogens
GCA_000767725.1	Bacteria	Tenericutes	Mollicutes	Mycoplasmatales	Mycoplasmataceae	Mycoplasma	Mycoplasma hominis	Pathogens
GCA_000769575.1	Bacteria	Firmicutes	Bacilli	Bacillales	Staphylococcaceae	Staphylococcus	Staphylococcus aureus	Pathogens
GCA_000769635.1	Bacteria	Actinobacteria	Actinobacteria	Corynebacteriales	Corynebacteriaceae	Corynebacterium	Corynebacterium ulcerans	Pathogens
GCA_000770155.1	Bacteria	Proteobacteria	Gammaproteobacteria	Enterobacterales	Enterobacteriaceae	Enterobacter	Enterobacter cloacae	Pathogens
GCA_000770395.1	Bacteria	Proteobacteria	Betaproteobacteria	Burkholderiales	Burkholderiaceae	Burkholderia	Burkholderia pseudomallei	Pathogens
GCA_000770455.1	Bacteria	Proteobacteria	Betaproteobacteria	Burkholderiales	Burkholderiaceae	Burkholderia	Burkholderia pseudomallei	Pathogens
GCA_000770495.1	Bacteria	Proteobacteria	Betaproteobacteria	Burkholderiales	Burkholderiaceae	Burkholderia	Burkholderia pseudomallei	Pathogens
GCA_000770515.1	Bacteria	Proteobacteria	Betaproteobacteria	Burkholderiales	Burkholderiaceae	Burkholderia	Burkholderia pseudomallei	Pathogens
GCA_000770535.1	Bacteria	Proteobacteria	Betaproteobacteria	Burkholderiales	Burkholderiaceae	Burkholderia	Burkholderia pseudomallei	Pathogens
GCA_000770565.1	Bacteria	Proteobacteria	Betaproteobacteria	Burkholderiales	Burkholderiaceae	Burkholderia	Burkholderia pseudomallei	Pathogens
GCA_000772025.1	Bacteria	Firmicutes	Bacilli	Bacillales	Staphylococcaceae	Staphylococcus	Staphylococcus aureus	Pathogens
GCA_000772185.1	Bacteria	Firmicutes	Bacilli	Lactobacillales	Streptococcaceae	Streptococcus	Streptococcus pyogenes	Pathogens
GCA_000772205.1	Bacteria	Firmicutes	Bacilli	Bacillales	Bacillaceae	Bacillus	Bacillus subtilis	Pathogens
GCA_000772225.1	Bacteria	Proteobacteria	Epsilonproteobacteria	Campylobacterales	Campylobacteraceae	Campylobacter	Campylobacter jejuni	Pathogens
GCA_000772245.1	Bacteria	Firmicutes	Bacilli	Lactobacillales	Streptococcaceae	Streptococcus	Streptococcus pyogenes	Pathogens
GCA_000774075.2	Bacteria	Firmicutes	Bacilli	Bacillales	Bacillaceae	Bacillus	Bacillus thuringiensis	Pathogens
GCA_000775355.2	Bacteria	Proteobacteria	Gammaproteobacteria	Enterobacterales	Yersiniaceae	Yersinia	Yersinia ruckeri	Pathogens
GCA_000775375.1	Bacteria	Proteobacteria	Gammaproteobacteria	Enterobacterales	Enterobacteriaceae	Klebsiella	Klebsiella pneumoniae	Pathogens
GCA_000775395.1	Bacteria	Proteobacteria	Gammaproteobacteria	Enterobacterales	Enterobacteriaceae	Klebsiella	Klebsiella pneumoniae	Pathogens
GCA_000775955.1	Bacteria	Proteobacteria	Gammaproteobacteria	Enterobacterales	Enterobacteriaceae	Klebsiella	Klebsiella pneumoniae	Pathogens
GCA_000775975.1	Bacteria	Firmicutes	Bacilli	Bacillales	Bacillaceae	Bacillus	Bacillus mycoides	Pathogens
GCA_000782835.1	Bacteria	Firmicutes	Bacilli	Bacillales	Bacillaceae	Bacillus	Bacillus subtilis	Pathogens
GCA_000782855.1	Bacteria	Firmicutes	Bacilli	Lactobacillales	Streptococcaceae	Streptococcus	Streptococcus agalactiae	Pathogens
GCA_000783575.2	Bacteria	Proteobacteria	Gammaproteobacteria	Enterobacterales	Morganellaceae	Proteus	Proteus mirabilis	Pathogens
GCA_000783595.2	Bacteria	Proteobacteria	Gammaproteobacteria	Enterobacterales	Morganellaceae	Proteus	Proteus mirabilis	Pathogens
GCA_000783675.2	Bacteria	Proteobacteria	Gammaproteobacteria	Enterobacterales	Enterobacteriaceae	Enterobacter	Enterobacter cloacae complex sp.	Pathogens
GCA_000783735.2	Bacteria	Proteobacteria	Gammaproteobacteria	Enterobacterales	Enterobacteriaceae	Shigella	Shigella flexneri	Pathogens
GCA_000783755.2	Bacteria	Proteobacteria	Gammaproteobacteria	Enterobacterales	Enterobacteriaceae	Citrobacter	Citrobacter freundii	Pathogens
GCA_000783775.2	Bacteria	Proteobacteria	Gammaproteobacteria	Aeromonadales	Aeromonadaceae	Aeromonas	Aeromonas caviae	Pathogens
GCA_000783875.2	Bacteria	Proteobacteria	Gammaproteobacteria	Enterobacterales	Morganellaceae	Proteus	Proteus mirabilis	Pathogens
GCA_000783915.2	Bacteria	Proteobacteria	Gammaproteobacteria	Enterobacterales	Yersiniaceae	Serratia	Serratia marcescens	Pathogens
GCA_000783955.2	Bacteria	Proteobacteria	Gammaproteobacteria	Enterobacterales	Morganellaceae	Morganella	Morganella morganii	Pathogens
GCA_000783995.2	Bacteria	Proteobacteria	Gammaproteobacteria	Enterobacterales	Enterobacteriaceae	Citrobacter	Citrobacter freundii	Pathogens
GCA_000784015.2	Bacteria	Proteobacteria	Gammaproteobacteria	Enterobacterales	Morganellaceae	Proteus	Proteus mirabilis	Pathogens
GCA_000784865.1	Bacteria	Proteobacteria	Gammaproteobacteria	Enterobacterales	Enterobacteriaceae	Enterobacter	Enterobacter cloacae	Pathogens
GCA_000784905.1	Bacteria	Proteobacteria	Gammaproteobacteria	Enterobacterales	Enterobacteriaceae	Enterobacter	Enterobacter cloacae	Pathogens
GCA_000784925.1	Bacteria	Proteobacteria	Gammaproteobacteria	Enterobacterales	Enterobacteriaceae	Escherichia	Escherichia coli	Pathogens
GCA_000784945.1	Bacteria	Proteobacteria	Gammaproteobacteria	Enterobacterales	Enterobacteriaceae	Klebsiella	Klebsiella pneumoniae	Pathogens
GCA_000784985.1	Bacteria	Proteobacteria	Gammaproteobacteria	Enterobacterales	Enterobacteriaceae	Klebsiella	Klebsiella pneumoniae	Pathogens
GCA_000785005.1	Bacteria	Proteobacteria	Gammaproteobacteria	Enterobacterales	Enterobacteriaceae	Klebsiella	Klebsiella pneumoniae	Pathogens
GCA_000785515.1	Bacteria	Firmicutes	Bacilli	Lactobacillales	Streptococcaceae	Streptococcus	Streptococcus salivarius	Pathogens
GCA_000786505.1	Bacteria	Actinobacteria	Actinobacteria	Corynebacteriales	Mycobacteriaceae	Mycobacterium	Mycobacterium tuberculosis	Pathogens
GCA_000786735.1	Bacteria	Proteobacteria	Gammaproteobacteria	Pseudomonadales	Moraxellaceae	Acinetobacter	Acinetobacter baumannii	Pathogens
GCA_000787195.2	Bacteria	Proteobacteria	Betaproteobacteria	Neisseriales	Neisseriaceae	Neisseria	Neisseria meningitidis	Pathogens
GCA_000788715.2	Bacteria	Proteobacteria	Gammaproteobacteria	Vibrionales	Vibrionaceae	Vibrio	Vibrio cholerae	Pathogens
GCA_000789275.1	Bacteria	Firmicutes	Bacilli	Bacillales	Bacillaceae	Bacillus	Bacillus subtilis	Pathogens
GCA_000789295.1	Bacteria	Firmicutes	Bacilli	Bacillales	Bacillaceae	Bacillus	Bacillus subtilis	Pathogens
GCA_000789315.1	Bacteria	Firmicutes	Bacilli	Bacillales	Bacillaceae	Bacillus	Bacillus cereus	Pathogens
GCA_000789355.1	Bacteria	Firmicutes	Clostridia	Clostridiales	Clostridiaceae	Clostridium	Clostridium botulinum	Pathogens
GCA_000789395.1	Bacteria	Firmicutes	Clostridia	Clostridiales	Clostridiaceae	Clostridium	Clostridium baratii	Pathogens
GCA_000800215.1	Bacteria	Proteobacteria	Gammaproteobacteria	Enterobacterales	Enterobacteriaceae	Escherichia	Escherichia coli	Pathogens
GCA_000800235.1	Bacteria	Proteobacteria	Betaproteobacteria	Neisseriales	Neisseriaceae	Neisseria	Neisseria meningitidis	Pathogens
GCA_000800275.1	Bacteria	Proteobacteria	Betaproteobacteria	Neisseriales	Neisseriaceae	Neisseria	Neisseria meningitidis	Pathogens
GCA_000800315.1	Bacteria	Proteobacteria	Betaproteobacteria	Neisseriales	Neisseriaceae	Neisseria	Neisseria meningitidis	Pathogens
GCA_000800335.1	Bacteria	Firmicutes	Bacilli	Bacillales	Listeriaceae	Listeria	Listeria monocytogenes	Pathogens
GCA_000800355.1	Bacteria	Proteobacteria	Betaproteobacteria	Neisseriales	Neisseriaceae	Neisseria	Neisseria meningitidis	Pathogens
GCA_000800415.1	Bacteria	Proteobacteria	Betaproteobacteria	Neisseriales	Neisseriaceae	Neisseria	Neisseria meningitidis	Pathogens
GCA_000800765.1	Bacteria	Proteobacteria	Gammaproteobacteria	Enterobacterales	Enterobacteriaceae	Escherichia	Escherichia coli	Pathogens
GCA_000800845.2	Bacteria	Proteobacteria	Gammaproteobacteria	Enterobacterales	Enterobacteriaceae	Escherichia	Escherichia coli	Pathogens
GCA_000801145.1	Bacteria	Proteobacteria	Gammaproteobacteria	Pasteurellales	Pasteurellaceae	Actinobacillus	Actinobacillus equuli	Pathogens
GCA_000801165.1	Bacteria	Proteobacteria	Gammaproteobacteria	Enterobacterales	Enterobacteriaceae	Escherichia	Escherichia coli	Pathogens
GCA_000801185.2	Bacteria	Proteobacteria	Gammaproteobacteria	Enterobacterales	Enterobacteriaceae	Escherichia	Escherichia coli	Pathogens
GCA_000801205.1	Bacteria	Proteobacteria	Gammaproteobacteria	Enterobacterales	Enterobacteriaceae	Escherichia	Escherichia coli	Pathogens
GCA_000803665.1	Bacteria	Firmicutes	Bacilli	Bacillales	Bacillaceae	Bacillus	Bacillus thuringiensis	Pathogens
GCA_000803705.1	Bacteria	Proteobacteria	Gammaproteobacteria	Enterobacterales	Enterobacteriaceae	Escherichia	Escherichia coli	Pathogens
GCA_000807355.1	Bacteria	Proteobacteria	Epsilonproteobacteria	Campylobacterales	Campylobacteraceae	Campylobacter	Campylobacter jejuni	Pathogens
GCA_000807395.3	Bacteria	Proteobacteria	Gammaproteobacteria	Enterobacterales	Enterobacteriaceae	Klebsiella	Klebsiella pneumoniae	Pathogens
GCA_000807405.4	Bacteria	Proteobacteria	Gammaproteobacteria	Enterobacterales	Enterobacteriaceae	Enterobacter	Enterobacter hormaechei	Pathogens
GCA_000807425.4	Bacteria	Proteobacteria	Gammaproteobacteria	Enterobacterales	Enterobacteriaceae	Enterobacter	Enterobacter hormaechei	Pathogens
GCA_000807675.2	Bacteria	Firmicutes	Clostridia	Clostridiales	Eubacteriaceae	Eubacterium	Eubacterium limosum	Pathogens
GCA_000808055.1	Bacteria	Firmicutes	Bacilli	Bacillales	Listeriaceae	Listeria	Listeria monocytogenes	Pathogens
GCA_000812165.1	Bacteria	Proteobacteria	Betaproteobacteria	Burkholderiales	Alcaligenaceae	Bordetella	Bordetella pertussis	Pathogens
GCA_000813165.1	Bacteria	Proteobacteria	Gammaproteobacteria	Enterobacterales	Enterobacteriaceae	Escherichia	Escherichia coli	Pathogens
GCA_000813205.1	Bacteria	Proteobacteria	Gammaproteobacteria	Enterobacterales	Enterobacteriaceae	Klebsiella	Klebsiella pneumoniae	Pathogens
GCA_000814125.3	Bacteria	Proteobacteria	Gammaproteobacteria	Enterobacterales	Enterobacteriaceae	Enterobacter	Enterobacter hormaechei	Pathogens
GCA_000814145.2	Bacteria	Proteobacteria	Gammaproteobacteria	Enterobacterales	Enterobacteriaceae	Escherichia	Escherichia coli	Pathogens
GCA_000814205.1	Bacteria	Proteobacteria	Gammaproteobacteria	Enterobacterales	Enterobacteriaceae	Enterobacter	Enterobacter hormaechei	Pathogens
GCA_000814225.1	Bacteria	Proteobacteria	Gammaproteobacteria	Enterobacterales	Enterobacteriaceae	Enterobacter	Enterobacter hormaechei	Pathogens
GCA_000814265.1	Bacteria	Proteobacteria	Epsilonproteobacteria	Campylobacterales	Campylobacteraceae	Campylobacter	Campylobacter fetus	Pathogens
GCA_000814305.1	Bacteria	Proteobacteria	Gammaproteobacteria	Enterobacterales	Enterobacteriaceae	Klebsiella	Klebsiella pneumoniae	Pathogens
GCA_000814345.1	Bacteria	Proteobacteria	Gammaproteobacteria	Pseudomonadales	Moraxellaceae	Acinetobacter	Acinetobacter baumannii	Pathogens
GCA_000814805.1	Bacteria	Proteobacteria	Gammaproteobacteria	Enterobacterales	Enterobacteriaceae	Klebsiella	Klebsiella pneumoniae	Pathogens
GCA_000814865.1	Bacteria	Actinobacteria	Actinobacteria	Corynebacteriales	Corynebacteriaceae	Corynebacterium	Corynebacterium pseudotuberculosis	Pathogens
GCA_000815045.1	Bacteria	Firmicutes	Bacilli	Bacillales	Staphylococcaceae	Staphylococcus	Staphylococcus aureus	Pathogens
GCA_000815085.1	Bacteria	Firmicutes	Bacilli	Bacillales	Staphylococcaceae	Staphylococcus	Staphylococcus aureus	Pathogens
GCA_000815125.1	Bacteria	Firmicutes	Bacilli	Bacillales	Staphylococcaceae	Staphylococcus	Staphylococcus aureus	Pathogens
GCA_000815165.1	Bacteria	Firmicutes	Bacilli	Bacillales	Staphylococcaceae	Staphylococcus	Staphylococcus aureus	Pathogens
GCA_000815205.1	Bacteria	Firmicutes	Bacilli	Bacillales	Staphylococcaceae	Staphylococcus	Staphylococcus aureus	Pathogens
GCA_000815245.1	Bacteria	Firmicutes	Bacilli	Bacillales	Staphylococcaceae	Staphylococcus	Staphylococcus aureus	Pathogens
GCA_000816085.1	Bacteria	Firmicutes	Bacilli	Bacillales	Staphylococcaceae	Staphylococcus	Staphylococcus hyicus	Pathogens
GCA_000816165.1	Bacteria	Proteobacteria	Betaproteobacteria	Neisseriales	Neisseriaceae	Neisseria	Neisseria meningitidis	Pathogens
GCA_000816225.1	Bacteria	Proteobacteria	Epsilonproteobacteria	Campylobacterales	Campylobacteraceae	Campylobacter	Campylobacter lari	Pathogens
GCA_000816365.1	Bacteria	Proteobacteria	Epsilonproteobacteria	Campylobacterales	Campylobacteraceae	Campylobacter	Campylobacter lari	Pathogens
GCA_000816385.2	Bacteria	Proteobacteria	Epsilonproteobacteria	Campylobacterales	Campylobacteraceae	Campylobacter	Campylobacter lari	Pathogens
GCA_000816405.1	Bacteria	Proteobacteria	Epsilonproteobacteria	Campylobacterales	Campylobacteraceae	Campylobacter	Campylobacter lari	Pathogens
GCA_000816425.1	Bacteria	Proteobacteria	Epsilonproteobacteria	Campylobacterales	Campylobacteraceae	Campylobacter	Campylobacter lari	Pathogens
GCA_000816945.1	Bacteria	Firmicutes	Clostridia	Clostridiales	Clostridiaceae	Clostridium	Clostridium botulinum	Pathogens
GCA_000816985.1	Bacteria	Proteobacteria	Gammaproteobacteria	Pseudomonadales	Pseudomonadaceae	Pseudomonas	Pseudomonas aeruginosa	Pathogens
GCA_000817005.1	Bacteria	Firmicutes	Bacilli	Lactobacillales	Streptococcaceae	Streptococcus	Streptococcus pneumoniae	Pathogens
GCA_000817025.1	Bacteria	Proteobacteria	Epsilonproteobacteria	Campylobacterales	Helicobacteraceae	Helicobacter	Helicobacter pylori	Pathogens
GCA_000817065.1	Bacteria	Firmicutes	Bacilli	Lactobacillales	Streptococcaceae	Streptococcus	Streptococcus mutans	Pathogens
GCA_000817935.1	Bacteria	Firmicutes	Clostridia	Clostridiales	Clostridiaceae	Clostridium	Clostridium botulinum	Pathogens
GCA_000818035.1	Bacteria	Proteobacteria	Betaproteobacteria	Neisseriales	Neisseriaceae	Neisseria	Neisseria elongata	Pathogens
GCA_000819505.1	Bacteria	Proteobacteria	Gammaproteobacteria	Aeromonadales	Aeromonadaceae	Aeromonas	Aeromonas hydrophila	Pathogens
GCA_000819525.2	Bacteria	Proteobacteria	Gammaproteobacteria	Pasteurellales	Pasteurellaceae	Mannheimia	Mannheimia haemolytica	Pathogens
GCA_000819645.1	Bacteria	Proteobacteria	Gammaproteobacteria	Enterobacterales	Enterobacteriaceae	Escherichia	Escherichia coli	Pathogens
GCA_000826985.1	Bacteria	Proteobacteria	Epsilonproteobacteria	Campylobacterales	Helicobacteraceae	Helicobacter	Helicobacter pylori	Pathogens
GCA_000827025.1	Bacteria	Proteobacteria	Epsilonproteobacteria	Campylobacterales	Helicobacteraceae	Helicobacter	Helicobacter pylori	Pathogens
GCA_000827065.1	Bacteria	Firmicutes	Bacilli	Bacillales	Bacillaceae	Bacillus	Bacillus subtilis	Pathogens
GCA_000827085.1	Bacteria	Actinobacteria	Actinobacteria	Corynebacteriales	Mycobacteriaceae	Mycobacterium	Mycobacterium tuberculosis	Pathogens
GCA_000827105.1	Bacteria	Proteobacteria	Gammaproteobacteria	Enterobacterales	Enterobacteriaceae	Escherichia	Escherichia coli	Pathogens
GCA_000827935.1	Bacteria	Firmicutes	Clostridia	Clostridiales	Clostridiaceae	Clostridium	Clostridium botulinum	Pathogens
GCA_000827955.1	Bacteria	Firmicutes	Clostridia	Clostridiales	Clostridiaceae	Clostridium	Clostridium botulinum	Pathogens
GCA_000828035.1	Bacteria	Firmicutes	Bacilli	Bacillales	Staphylococcaceae	Staphylococcus	Staphylococcus aureus	Pathogens
GCA_000828775.1	Bacteria	Proteobacteria	Gammaproteobacteria	Enterobacterales	Yersiniaceae	Serratia	Serratia marcescens	Pathogens
GCA_000828795.1	Bacteria	Proteobacteria	Gammaproteobacteria	Pseudomonadales	Moraxellaceae	Acinetobacter	Acinetobacter baumannii	Pathogens
GCA_000828935.1	Bacteria	Proteobacteria	Gammaproteobacteria	Pseudomonadales	Moraxellaceae	Acinetobacter	Acinetobacter baumannii	Pathogens
GCA_000828955.1	Bacteria	Proteobacteria	Epsilonproteobacteria	Campylobacterales	Helicobacteraceae	Helicobacter	Helicobacter pylori	Pathogens
GCA_000828995.1	Bacteria	Actinobacteria	Actinobacteria	Corynebacteriales	Mycobacteriaceae	Mycobacterium	Mycobacterium tuberculosis	Pathogens
GCA_000829015.1	Bacteria	Firmicutes	Clostridia	Clostridiales	Clostridiaceae	Clostridium	Clostridium botulinum	Pathogens
GCA_000829075.1	Bacteria	Actinobacteria	Actinobacteria	Corynebacteriales	Mycobacteriaceae	Mycobacterium	Mycobacterium avium	Pathogens
GCA_000829095.1	Bacteria	Proteobacteria	Epsilonproteobacteria	Campylobacterales	Helicobacteraceae	Helicobacter	Helicobacter pylori	Pathogens
GCA_000829115.1	Bacteria	Proteobacteria	Epsilonproteobacteria	Campylobacterales	Helicobacteraceae	Helicobacter	Helicobacter pylori	Pathogens
GCA_000829135.1	Bacteria	Proteobacteria	Epsilonproteobacteria	Campylobacterales	Helicobacteraceae	Helicobacter	Helicobacter pylori	Pathogens
GCA_000829175.1	Bacteria	Proteobacteria	Betaproteobacteria	Burkholderiales	Alcaligenaceae	Bordetella	Bordetella bronchiseptica	Pathogens
GCA_000829215.1	Bacteria	Proteobacteria	Gammaproteobacteria	Vibrionales	Vibrionaceae	Vibrio	Vibrio cholerae	Pathogens
GCA_000829255.1	Bacteria	Proteobacteria	Gammaproteobacteria	Pseudomonadales	Pseudomonadaceae	Pseudomonas	Pseudomonas aeruginosa	Pathogens
GCA_000829275.1	Bacteria	Proteobacteria	Gammaproteobacteria	Pseudomonadales	Pseudomonadaceae	Pseudomonas	Pseudomonas aeruginosa	Pathogens
GCA_000829885.1	Bacteria	Proteobacteria	Gammaproteobacteria	Pseudomonadales	Pseudomonadaceae	Pseudomonas	Pseudomonas aeruginosa	Pathogens
GCA_000829985.1	Bacteria	Proteobacteria	Gammaproteobacteria	Enterobacterales	Enterobacteriaceae	Escherichia	Escherichia coli	Pathogens
GCA_000830035.1	Bacteria	Proteobacteria	Gammaproteobacteria	Enterobacterales	Enterobacteriaceae	Escherichia	Escherichia coli	Pathogens
GCA_000830055.1	Bacteria	Proteobacteria	Gammaproteobacteria	Pseudomonadales	Moraxellaceae	Acinetobacter	Acinetobacter baumannii	Pathogens
GCA_000830775.1	Bacteria	Proteobacteria	Epsilonproteobacteria	Campylobacterales	Campylobacteraceae	Campylobacter	Campylobacter jejuni	Pathogens
GCA_000830805.1	Bacteria	Proteobacteria	Epsilonproteobacteria	Campylobacterales	Campylobacteraceae	Campylobacter	Campylobacter jejuni	Pathogens
GCA_000830825.1	Bacteria	Proteobacteria	Epsilonproteobacteria	Campylobacterales	Campylobacteraceae	Campylobacter	Campylobacter jejuni	Pathogens
GCA_000830845.1	Bacteria	Proteobacteria	Epsilonproteobacteria	Campylobacterales	Campylobacteraceae	Campylobacter	Campylobacter jejuni	Pathogens
GCA_000830865.1	Bacteria	Proteobacteria	Epsilonproteobacteria	Campylobacterales	Campylobacteraceae	Campylobacter	Campylobacter jejuni	Pathogens
GCA_000831105.1	Bacteria	Firmicutes	Bacilli	Lactobacillales	Streptococcaceae	Streptococcus	Streptococcus agalactiae	Pathogens
GCA_000831125.1	Bacteria	Firmicutes	Bacilli	Lactobacillales	Streptococcaceae	Streptococcus	Streptococcus agalactiae	Pathogens
GCA_000831145.1	Bacteria	Firmicutes	Bacilli	Lactobacillales	Streptococcaceae	Streptococcus	Streptococcus agalactiae	Pathogens
GCA_000831165.1	Bacteria	Firmicutes	Bacilli	Lactobacillales	Streptococcaceae	Streptococcus	Streptococcus anginosus	Pathogens
GCA_000831525.1	Bacteria	Proteobacteria	Alphaproteobacteria	Rickettsiales	Rickettsiaceae	Rickettsia	Rickettsia rickettsii	Pathogens
GCA_000831545.1	Bacteria	Proteobacteria	Alphaproteobacteria	Rickettsiales	Rickettsiaceae	Rickettsia	Rickettsia rickettsii	Pathogens
GCA_000831565.1	Bacteria	Proteobacteria	Gammaproteobacteria	Enterobacterales	Enterobacteriaceae	Escherichia	Escherichia coli	Pathogens
GCA_000832385.1	Bacteria	Firmicutes	Bacilli	Bacillales	Bacillaceae	Bacillus	Bacillus cereus	Pathogens
GCA_000832405.1	Bacteria	Firmicutes	Bacilli	Bacillales	Bacillaceae	Bacillus	Bacillus cereus	Pathogens
GCA_000832425.1	Bacteria	Firmicutes	Bacilli	Bacillales	Bacillaceae	Bacillus	Bacillus anthracis	Pathogens
GCA_000832445.1	Bacteria	Firmicutes	Bacilli	Bacillales	Bacillaceae	Bacillus	Bacillus anthracis	Pathogens
GCA_000832465.1	Bacteria	Firmicutes	Bacilli	Bacillales	Bacillaceae	Bacillus	Bacillus anthracis	Pathogens
GCA_000832485.1	Bacteria	Firmicutes	Bacilli	Bacillales	Bacillaceae	Bacillus	Bacillus thuringiensis	Pathogens
GCA_000832505.1	Bacteria	Firmicutes	Bacilli	Bacillales	Bacillaceae	Bacillus	Bacillus anthracis	Pathogens
GCA_000832525.1	Bacteria	Firmicutes	Bacilli	Bacillales	Bacillaceae	Bacillus	Bacillus cereus	Pathogens
GCA_000832565.1	Bacteria	Firmicutes	Bacilli	Bacillales	Bacillaceae	Bacillus	Bacillus anthracis	Pathogens
GCA_000832585.1	Bacteria	Firmicutes	Bacilli	Bacillales	Bacillaceae	Bacillus	Bacillus anthracis	Pathogens
GCA_000832605.1	Bacteria	Firmicutes	Bacilli	Bacillales	Bacillaceae	Bacillus	Bacillus mycoides	Pathogens
GCA_000832635.1	Bacteria	Firmicutes	Bacilli	Bacillales	Bacillaceae	Bacillus	Bacillus anthracis	Pathogens
GCA_000832665.1	Bacteria	Firmicutes	Bacilli	Bacillales	Bacillaceae	Bacillus	Bacillus anthracis	Pathogens
GCA_000832725.1	Bacteria	Firmicutes	Bacilli	Bacillales	Bacillaceae	Bacillus	Bacillus anthracis	Pathogens
GCA_000832745.1	Bacteria	Firmicutes	Bacilli	Bacillales	Bacillaceae	Bacillus	Bacillus anthracis	Pathogens
GCA_000832765.1	Bacteria	Firmicutes	Bacilli	Bacillales	Bacillaceae	Bacillus	Bacillus cereus	Pathogens
GCA_000832785.1	Bacteria	Firmicutes	Bacilli	Bacillales	Bacillaceae	Bacillus	Bacillus anthracis	Pathogens
GCA_000832805.1	Bacteria	Firmicutes	Bacilli	Bacillales	Bacillaceae	Bacillus	Bacillus cereus	Pathogens
GCA_000832825.1	Bacteria	Firmicutes	Bacilli	Bacillales	Bacillaceae	Bacillus	Bacillus thuringiensis	Pathogens
GCA_000832845.1	Bacteria	Firmicutes	Bacilli	Bacillales	Bacillaceae	Bacillus	Bacillus cereus	Pathogens
GCA_000832865.1	Bacteria	Firmicutes	Bacilli	Bacillales	Bacillaceae	Bacillus	Bacillus cereus	Pathogens
GCA_000832905.1	Bacteria	Firmicutes	Bacilli	Bacillales	Bacillaceae	Bacillus	Bacillus coagulans	Pathogens
GCA_000832925.1	Bacteria	Firmicutes	Bacilli	Bacillales	Bacillaceae	Bacillus	Bacillus thuringiensis	Pathogens
GCA_000832965.1	Bacteria	Firmicutes	Bacilli	Bacillales	Bacillaceae	Bacillus	Bacillus anthracis	Pathogens
GCA_000833045.1	Bacteria	Firmicutes	Bacilli	Bacillales	Bacillaceae	Bacillus	Bacillus cereus	Pathogens
GCA_000833065.1	Bacteria	Firmicutes	Bacilli	Bacillales	Bacillaceae	Bacillus	Bacillus anthracis	Pathogens
GCA_000833085.1	Bacteria	Firmicutes	Bacilli	Bacillales	Bacillaceae	Bacillus	Bacillus thuringiensis	Pathogens
GCA_000833125.1	Bacteria	Firmicutes	Bacilli	Bacillales	Bacillaceae	Bacillus	Bacillus anthracis	Pathogens
GCA_000833145.1	Bacteria	Proteobacteria	Gammaproteobacteria	Enterobacterales	Enterobacteriaceae	Escherichia	Escherichia coli	Pathogens
GCA_000833165.1	Bacteria	Proteobacteria	Gammaproteobacteria	Thiotrichales	Francisellaceae	Francisella	Francisella tularensis	Pathogens
GCA_000833235.1	Bacteria	Proteobacteria	Gammaproteobacteria	Thiotrichales	Francisellaceae	Francisella	Francisella tularensis	Pathogens
GCA_000833275.1	Bacteria	Firmicutes	Bacilli	Bacillales	Bacillaceae	Bacillus	Bacillus anthracis	Pathogens
GCA_000833335.1	Bacteria	Proteobacteria	Gammaproteobacteria	Thiotrichales	Francisellaceae	Francisella	Francisella tularensis	Pathogens
GCA_000833355.1	Bacteria	Proteobacteria	Gammaproteobacteria	Thiotrichales	Francisellaceae	Francisella	Francisella tularensis	Pathogens
GCA_000833375.1	Bacteria	Proteobacteria	Gammaproteobacteria	Thiotrichales	Francisellaceae	Francisella	Francisella tularensis	Pathogens
GCA_000833475.1	Bacteria	Proteobacteria	Gammaproteobacteria	Thiotrichales	Francisellaceae	Francisella	Francisella tularensis	Pathogens
GCA_000833495.1	Bacteria	Proteobacteria	Gammaproteobacteria	Thiotrichales	Francisellaceae	Francisella	Francisella tularensis	Pathogens
GCA_000833515.1	Bacteria	Proteobacteria	Gammaproteobacteria	Thiotrichales	Francisellaceae	Francisella	Francisella tularensis	Pathogens
GCA_000833535.1	Bacteria	Proteobacteria	Gammaproteobacteria	Thiotrichales	Francisellaceae	Francisella	Francisella tularensis	Pathogens
GCA_000833635.2	Bacteria	Proteobacteria	Gammaproteobacteria	Enterobacterales	Enterobacteriaceae	Escherichia	Escherichia coli	Pathogens
GCA_000834195.1	Bacteria	Proteobacteria	Gammaproteobacteria	Enterobacterales	Yersiniaceae	Yersinia	Yersinia enterocolitica	Pathogens
GCA_000834215.1	Bacteria	Proteobacteria	Gammaproteobacteria	Enterobacterales	Yersiniaceae	Yersinia	Yersinia frederiksenii	Pathogens
GCA_000834235.1	Bacteria	Proteobacteria	Gammaproteobacteria	Enterobacterales	Yersiniaceae	Yersinia	Yersinia pestis	Pathogens
GCA_000834255.1	Bacteria	Proteobacteria	Gammaproteobacteria	Enterobacterales	Yersiniaceae	Yersinia	Yersinia ruckeri	Pathogens
GCA_000834275.1	Bacteria	Proteobacteria	Gammaproteobacteria	Enterobacterales	Yersiniaceae	Yersinia	Yersinia pestis	Pathogens
GCA_000834295.1	Bacteria	Proteobacteria	Gammaproteobacteria	Enterobacterales	Yersiniaceae	Yersinia	Yersinia pseudotuberculosis	Pathogens
GCA_000834315.1	Bacteria	Proteobacteria	Gammaproteobacteria	Enterobacterales	Yersiniaceae	Yersinia	Yersinia pestis	Pathogens
GCA_000834335.1	Bacteria	Proteobacteria	Gammaproteobacteria	Enterobacterales	Yersiniaceae	Yersinia	Yersinia pestis	Pathogens
GCA_000834355.1	Bacteria	Proteobacteria	Gammaproteobacteria	Enterobacterales	Yersiniaceae	Yersinia	Yersinia pseudotuberculosis	Pathogens
GCA_000834375.1	Bacteria	Proteobacteria	Gammaproteobacteria	Enterobacterales	Yersiniaceae	Yersinia	Yersinia pseudotuberculosis	Pathogens
GCA_000834415.1	Bacteria	Proteobacteria	Gammaproteobacteria	Enterobacterales	Yersiniaceae	Yersinia	Yersinia pseudotuberculosis	Pathogens
GCA_000834435.1	Bacteria	Proteobacteria	Gammaproteobacteria	Enterobacterales	Yersiniaceae	Yersinia	Yersinia pseudotuberculosis	Pathogens
GCA_000834455.1	Bacteria	Proteobacteria	Gammaproteobacteria	Enterobacterales	Yersiniaceae	Yersinia	Yersinia rohdei	Pathogens
GCA_000834475.1	Bacteria	Proteobacteria	Gammaproteobacteria	Enterobacterales	Yersiniaceae	Yersinia	Yersinia pseudotuberculosis	Pathogens
GCA_000834495.1	Bacteria	Proteobacteria	Gammaproteobacteria	Enterobacterales	Yersiniaceae	Yersinia	Yersinia pestis	Pathogens
GCA_000834515.1	Bacteria	Proteobacteria	Gammaproteobacteria	Enterobacterales	Yersiniaceae	Yersinia	Yersinia intermedia	Pathogens
GCA_000834735.1	Bacteria	Proteobacteria	Gammaproteobacteria	Enterobacterales	Yersiniaceae	Yersinia	Yersinia enterocolitica	Pathogens
GCA_000834755.1	Bacteria	Proteobacteria	Gammaproteobacteria	Enterobacterales	Yersiniaceae	Yersinia	Yersinia pestis	Pathogens
GCA_000834775.1	Bacteria	Proteobacteria	Gammaproteobacteria	Enterobacterales	Yersiniaceae	Yersinia	Yersinia pestis	Pathogens
GCA_000834825.1	Bacteria	Proteobacteria	Gammaproteobacteria	Enterobacterales	Yersiniaceae	Yersinia	Yersinia pestis	Pathogens
GCA_000834845.1	Bacteria	Proteobacteria	Gammaproteobacteria	Enterobacterales	Yersiniaceae	Yersinia	Yersinia pestis	Pathogens
GCA_000834865.1	Bacteria	Proteobacteria	Gammaproteobacteria	Enterobacterales	Yersiniaceae	Yersinia	Yersinia kristensenii	Pathogens
GCA_000834885.1	Bacteria	Proteobacteria	Gammaproteobacteria	Enterobacterales	Yersiniaceae	Yersinia	Yersinia pestis	Pathogens
GCA_000834925.1	Bacteria	Proteobacteria	Gammaproteobacteria	Enterobacterales	Yersiniaceae	Yersinia	Yersinia pestis	Pathogens
GCA_000834945.1	Bacteria	Proteobacteria	Gammaproteobacteria	Enterobacterales	Yersiniaceae	Yersinia	Yersinia pseudotuberculosis	Pathogens
GCA_000834965.1	Bacteria	Proteobacteria	Gammaproteobacteria	Thiotrichales	Francisellaceae	Francisella	Francisella tularensis	Pathogens
GCA_000834985.1	Bacteria	Proteobacteria	Gammaproteobacteria	Enterobacterales	Yersiniaceae	Yersinia	Yersinia pestis	Pathogens
GCA_000835025.1	Bacteria	Firmicutes	Bacilli	Bacillales	Bacillaceae	Bacillus	Bacillus thuringiensis	Pathogens
GCA_000835185.1	Bacteria	Firmicutes	Bacilli	Bacillales	Bacillaceae	Bacillus	Bacillus cereus	Pathogens
GCA_000835225.1	Bacteria	Actinobacteria	Actinobacteria	Corynebacteriales	Mycobacteriaceae	Mycobacterium	Mycobacterium avium	Pathogens
GCA_000835265.1	Bacteria	Actinobacteria	Actinobacteria	Corynebacteriales	Mycobacteriaceae	Mycobacterium	Mycobacterium avium	Pathogens
GCA_000835285.1	Bacteria	Proteobacteria	Epsilonproteobacteria	Campylobacterales	Campylobacteraceae	Campylobacter	Campylobacter jejuni	Pathogens
GCA_000835305.1	Bacteria	Proteobacteria	Epsilonproteobacteria	Campylobacterales	Campylobacteraceae	Campylobacter	Campylobacter jejuni	Pathogens
GCA_000835345.1	Bacteria	Proteobacteria	Epsilonproteobacteria	Campylobacterales	Campylobacteraceae	Campylobacter	Campylobacter jejuni	Pathogens
GCA_000835365.1	Bacteria	Proteobacteria	Epsilonproteobacteria	Campylobacterales	Campylobacteraceae	Campylobacter	Campylobacter jejuni	Pathogens
GCA_000875715.1	Bacteria	Firmicutes	Bacilli	Bacillales	Bacillaceae	Bacillus	Bacillus anthracis	Pathogens
GCA_000876545.1	Bacteria	Firmicutes	Bacilli	Bacillales	Bacillaceae	Bacillus	Bacillus coagulans	Pathogens
GCA_000931565.1	Bacteria	Proteobacteria	Gammaproteobacteria	Enterobacterales	Enterobacteriaceae	Escherichia	Escherichia coli	Pathogens
GCA_000931575.1	Bacteria	Proteobacteria	Gammaproteobacteria	Pasteurellales	Pasteurellaceae	Haemophilus	Haemophilus influenzae	Pathogens
GCA_000931605.1	Bacteria	Proteobacteria	Gammaproteobacteria	Pasteurellales	Pasteurellaceae	Haemophilus	Haemophilus influenzae	Pathogens
GCA_000931625.1	Bacteria	Proteobacteria	Gammaproteobacteria	Pasteurellales	Pasteurellaceae	Haemophilus	Haemophilus influenzae	Pathogens
GCA_000934305.1	Bacteria	Proteobacteria	Epsilonproteobacteria	Campylobacterales	Campylobacteraceae	Campylobacter	Campylobacter jejuni	Pathogens
GCA_000934325.3	Bacteria	Actinobacteria	Actinobacteria	Corynebacteriales	Mycobacteriaceae	Mycobacterium	Mycobacterium tuberculosis	Pathogens
GCA_000939415.2	Bacteria	Proteobacteria	Gammaproteobacteria	Pseudomonadales	Moraxellaceae	Acinetobacter	Acinetobacter baumannii	Pathogens
GCA_000940785.1	Bacteria	Firmicutes	Bacilli	Bacillales	Bacillaceae	Bacillus	Bacillus thuringiensis	Pathogens
GCA_000940915.1	Bacteria	Proteobacteria	Gammaproteobacteria	Aeromonadales	Aeromonadaceae	Aeromonas	Aeromonas hydrophila	Pathogens
GCA_000941035.1	Bacteria	Spirochaetes	Spirochaetia	Leptospirales	Leptospiraceae	Leptospira	Leptospira interrogans	Pathogens
GCA_000943515.2	Bacteria	Actinobacteria	Actinobacteria	Pseudonocardiales	Pseudonocardiaceae	Amycolatopsis	Amycolatopsis orientalis	Pathogens
GCA_000947915.1	Bacteria	Tenericutes	Mollicutes	Mycoplasmatales	Mycoplasmataceae	Mycoplasma	Mycoplasma hominis	Pathogens
GCA_000950775.1	Bacteria	Firmicutes	Bacilli	Bacillales	Listeriaceae	Listeria	Listeria monocytogenes	Pathogens
GCA_000952955.1	Bacteria	Proteobacteria	Gammaproteobacteria	Enterobacterales	Enterobacteriaceae	Escherichia	Escherichia coli	Pathogens
GCA_000953035.1	Bacteria	Proteobacteria	Gammaproteobacteria	Enterobacterales	Enterobacteriaceae	Shigella	Shigella flexneri	Pathogens
GCA_000953095.1	Bacteria	Proteobacteria	Betaproteobacteria	Burkholderiales	Burkholderiaceae	Burkholderia	Burkholderia pseudomallei	Pathogens
GCA_000953255.1	Bacteria	Firmicutes	Bacilli	Bacillales	Staphylococcaceae	Staphylococcus	Staphylococcus aureus	Pathogens
GCA_000953515.1	Bacteria	Proteobacteria	Gammaproteobacteria	Enterobacterales	Enterobacteriaceae	Escherichia	Escherichia coli	Pathogens
GCA_000953615.1	Bacteria	Firmicutes	Bacilli	Bacillales	Bacillaceae	Bacillus	Bacillus subtilis	Pathogens
GCA_000953635.1	Bacteria	Proteobacteria	Gammaproteobacteria	Legionellales	Legionellaceae	Tatlockia	Tatlockia micdadei	Pathogens
GCA_000953655.1	Bacteria	Proteobacteria	Gammaproteobacteria	Legionellales	Legionellaceae	Legionella	Legionella hackeliae	Pathogens
GCA_000954155.1	Bacteria	Actinobacteria	Actinobacteria	Corynebacteriales	Mycobacteriaceae	Mycobacterium	Mycobacterium tuberculosis	Pathogens
GCA_000954175.1	Bacteria	Proteobacteria	Betaproteobacteria	Burkholderiales	Burkholderiaceae	Burkholderia	Burkholderia pseudomallei	Pathogens
GCA_000954195.1	Bacteria	Proteobacteria	Epsilonproteobacteria	Campylobacterales	Campylobacteraceae	Campylobacter	Campylobacter coli	Pathogens
GCA_000956315.1	Bacteria	Spirochaetes	Spirochaetia	Spirochaetales	Borreliaceae	Borrelia	Borrelia hermsii	Pathogens
GCA_000959125.1	Bacteria	Proteobacteria	Betaproteobacteria	Burkholderiales	Burkholderiaceae	Burkholderia	Burkholderia pseudomallei	Pathogens
GCA_000959145.1	Bacteria	Proteobacteria	Betaproteobacteria	Burkholderiales	Burkholderiaceae	Burkholderia	Burkholderia pseudomallei	Pathogens
GCA_000959165.1	Bacteria	Proteobacteria	Betaproteobacteria	Burkholderiales	Burkholderiaceae	Burkholderia	Burkholderia mallei	Pathogens
GCA_000959185.1	Bacteria	Proteobacteria	Betaproteobacteria	Burkholderiales	Burkholderiaceae	Burkholderia	Burkholderia pseudomallei	Pathogens
GCA_000959205.1	Bacteria	Proteobacteria	Betaproteobacteria	Burkholderiales	Burkholderiaceae	Burkholderia	Burkholderia pseudomallei	Pathogens
GCA_000959225.1	Bacteria	Proteobacteria	Betaproteobacteria	Burkholderiales	Burkholderiaceae	Burkholderia	Burkholderia pseudomallei	Pathogens
GCA_000959265.1	Bacteria	Proteobacteria	Betaproteobacteria	Burkholderiales	Burkholderiaceae	Burkholderia	Burkholderia pseudomallei	Pathogens
GCA_000959285.1	Bacteria	Proteobacteria	Betaproteobacteria	Burkholderiales	Burkholderiaceae	Burkholderia	Burkholderia pseudomallei	Pathogens
GCA_000959305.1	Bacteria	Proteobacteria	Betaproteobacteria	Burkholderiales	Burkholderiaceae	Burkholderia	Burkholderia pseudomallei	Pathogens
GCA_000959345.1	Bacteria	Proteobacteria	Betaproteobacteria	Burkholderiales	Burkholderiaceae	Burkholderia	Burkholderia pseudomallei	Pathogens
GCA_000959405.1	Bacteria	Proteobacteria	Betaproteobacteria	Burkholderiales	Burkholderiaceae	Burkholderia	Burkholderia mallei	Pathogens
GCA_000959465.1	Bacteria	Proteobacteria	Betaproteobacteria	Burkholderiales	Burkholderiaceae	Burkholderia	Burkholderia mallei	Pathogens
GCA_000959485.1	Bacteria	Proteobacteria	Betaproteobacteria	Burkholderiales	Burkholderiaceae	Burkholderia	Burkholderia mallei	Pathogens
GCA_000959625.1	Bacteria	Proteobacteria	Betaproteobacteria	Burkholderiales	Burkholderiaceae	Burkholderia	Burkholderia mallei	Pathogens
GCA_000959705.2	Bacteria	Proteobacteria	Gammaproteobacteria	Aeromonadales	Aeromonadaceae	Aeromonas	Aeromonas caviae	Pathogens
GCA_000963555.1	Bacteria	Proteobacteria	Gammaproteobacteria	Vibrionales	Vibrionaceae	Vibrio	Vibrio cholerae	Pathogens
GCA_000963635.1	Bacteria	Proteobacteria	Gammaproteobacteria	Pasteurellales	Pasteurellaceae	Mannheimia	Mannheimia haemolytica	Pathogens
GCA_000963645.1	Bacteria	Proteobacteria	Gammaproteobacteria	Aeromonadales	Aeromonadaceae	Aeromonas	Aeromonas hydrophila	Pathogens
GCA_000963675.1	Bacteria	Proteobacteria	Gammaproteobacteria	Pasteurellales	Pasteurellaceae	Mannheimia	Mannheimia haemolytica	Pathogens
GCA_000963815.1	Bacteria	Proteobacteria	Gammaproteobacteria	Pseudomonadales	Moraxellaceae	Acinetobacter	Acinetobacter baumannii	Pathogens
GCA_000964565.1	Bacteria	Proteobacteria	Gammaproteobacteria	Enterobacterales	Yersiniaceae	Yersinia	Yersinia ruckeri	Pathogens
GCA_000965785.1	Bacteria	Bacteroidetes	Bacteroidia	Bacteroidales	Bacteroidaceae	Bacteroides	Bacteroides fragilis	Pathogens
GCA_000967115.1	Bacteria	Firmicutes	Clostridia	Clostridiales	Clostridiaceae	Clostridium	Clostridium tetani	Pathogens
GCA_000967135.1	Bacteria	Proteobacteria	Epsilonproteobacteria	Campylobacterales	Campylobacteraceae	Campylobacter	Campylobacter fetus	Pathogens
GCA_000967155.1	Bacteria	Proteobacteria	Gammaproteobacteria	Enterobacterales	Enterobacteriaceae	Escherichia	Escherichia coli	Pathogens
GCA_000967285.1	Bacteria	Actinobacteria	Actinobacteria	Corynebacteriales	Mycobacteriaceae	Mycobacterium	Mycobacterium tuberculosis	Pathogens
GCA_000967325.1	Bacteria	Firmicutes	Bacilli	Bacillales	Staphylococcaceae	Staphylococcus	Staphylococcus aureus	Pathogens
GCA_000967345.1	Bacteria	Firmicutes	Bacilli	Bacillales	Staphylococcaceae	Staphylococcus	Staphylococcus aureus	Pathogens
GCA_000967365.1	Bacteria	Firmicutes	Bacilli	Bacillales	Staphylococcaceae	Staphylococcus	Staphylococcus aureus	Pathogens
GCA_000967385.1	Bacteria	Firmicutes	Bacilli	Bacillales	Staphylococcaceae	Staphylococcus	Staphylococcus aureus	Pathogens
GCA_000967405.1	Bacteria	Firmicutes	Bacilli	Bacillales	Staphylococcaceae	Staphylococcus	Staphylococcus aureus	Pathogens
GCA_000967445.1	Bacteria	Firmicutes	Bacilli	Lactobacillales	Streptococcaceae	Streptococcus	Streptococcus agalactiae	Pathogens
GCA_000968115.1	Bacteria	Proteobacteria	Gammaproteobacteria	Enterobacterales	Yersiniaceae	Yersinia	Yersinia enterocolitica	Pathogens
GCA_000968155.1	Bacteria	Proteobacteria	Gammaproteobacteria	Enterobacterales	Enterobacteriaceae	Klebsiella	Klebsiella pneumoniae	Pathogens
GCA_000968335.1	Bacteria	Proteobacteria	Gammaproteobacteria	Pasteurellales	Pasteurellaceae	Haemophilus	Haemophilus influenzae	Pathogens
GCA_000968515.1	Bacteria	Proteobacteria	Gammaproteobacteria	Enterobacterales	Enterobacteriaceae	Escherichia	Escherichia coli	Pathogens
GCA_000968945.1	Bacteria	Actinobacteria	Actinobacteria	Corynebacteriales	Corynebacteriaceae	Corynebacterium	Corynebacterium ulcerans	Pathogens
GCA_000969225.1	Bacteria	Firmicutes	Bacilli	Bacillales	Staphylococcaceae	Staphylococcus	Staphylococcus aureus	Pathogens
GCA_000969235.1	Bacteria	Proteobacteria	Gammaproteobacteria	Vibrionales	Vibrionaceae	Vibrio	Vibrio cholerae	Pathogens
GCA_000969265.1	Bacteria	Proteobacteria	Gammaproteobacteria	Vibrionales	Vibrionaceae	Vibrio	Vibrio cholerae	Pathogens
GCA_000970665.2	Bacteria	Firmicutes	Bacilli	Lactobacillales	Streptococcaceae	Streptococcus	Streptococcus gordonii	Pathogens
GCA_000971615.1	Bacteria	Proteobacteria	Gammaproteobacteria	Enterobacterales	Enterobacteriaceae	Escherichia	Escherichia coli	Pathogens
GCA_000971705.1	Bacteria	Chlamydiae	Chlamydiia	Chlamydiales	Chlamydiaceae	Chlamydia	Chlamydia trachomatis	Pathogens
GCA_000971725.1	Bacteria	Chlamydiae	Chlamydiia	Chlamydiales	Chlamydiaceae	Chlamydia	Chlamydia trachomatis	Pathogens
GCA_000971925.1	Bacteria	Firmicutes	Bacilli	Bacillales	Bacillaceae	Bacillus	Bacillus subtilis	Pathogens
GCA_000972725.1	Bacteria	Firmicutes	Bacilli	Bacillales	Staphylococcaceae	Staphylococcus	Staphylococcus haemolyticus	Pathogens
GCA_000972805.1	Bacteria	Actinobacteria	Actinobacteria	Corynebacteriales	Corynebacteriaceae	Corynebacterium	Corynebacterium pseudotuberculosis	Pathogens
GCA_000973525.1	Bacteria	Proteobacteria	Gammaproteobacteria	Pasteurellales	Pasteurellaceae	Pasteurella	Pasteurella multocida	Pathogens
GCA_000973565.1	Bacteria	Proteobacteria	Gammaproteobacteria	Pasteurellales	Pasteurellaceae	Pasteurella	Pasteurella multocida	Pathogens
GCA_000973605.1	Bacteria	Firmicutes	Bacilli	Bacillales	Bacillaceae	Bacillus	Bacillus subtilis	Pathogens
GCA_000973705.1	Bacteria	Firmicutes	Clostridia	Clostridiales	Clostridiaceae	Clostridium	Clostridium sporogenes	Pathogens
GCA_000974405.1	Bacteria	Proteobacteria	Gammaproteobacteria	Enterobacterales	Enterobacteriaceae	Escherichia	Escherichia coli	Pathogens
GCA_000974465.1	Bacteria	Proteobacteria	Gammaproteobacteria	Enterobacterales	Enterobacteriaceae	Escherichia	Escherichia coli	Pathogens
GCA_000974505.1	Bacteria	Proteobacteria	Gammaproteobacteria	Enterobacterales	Enterobacteriaceae	Escherichia	Escherichia coli	Pathogens
GCA_000974535.1	Bacteria	Proteobacteria	Gammaproteobacteria	Enterobacterales	Enterobacteriaceae	Escherichia	Escherichia coli	Pathogens
GCA_000974575.1	Bacteria	Proteobacteria	Gammaproteobacteria	Enterobacterales	Enterobacteriaceae	Escherichia	Escherichia coli	Pathogens
GCA_000974825.1	Bacteria	Proteobacteria	Gammaproteobacteria	Enterobacterales	Enterobacteriaceae	Escherichia	Escherichia coli	Pathogens
GCA_000974835.2	Bacteria	Proteobacteria	Betaproteobacteria	Burkholderiales	Burkholderiaceae	Burkholderia	Burkholderia cepacia	Pathogens
GCA_000974865.1	Bacteria	Proteobacteria	Gammaproteobacteria	Enterobacterales	Enterobacteriaceae	Escherichia	Escherichia coli	Pathogens
GCA_000974885.1	Bacteria	Proteobacteria	Gammaproteobacteria	Enterobacterales	Enterobacteriaceae	Escherichia	Escherichia coli	Pathogens
GCA_000975175.1	Bacteria	Actinobacteria	Actinobacteria	Corynebacteriales	Nocardiaceae	Rhodococcus	Rhodococcus erythropolis	Pathogens
GCA_000978375.1	Bacteria	Firmicutes	Bacilli	Bacillales	Bacillaceae	Bacillus	Bacillus cereus	Pathogens
GCA_000978785.2	Bacteria	Proteobacteria	Gammaproteobacteria	Thiotrichales	Francisellaceae	Francisella	Francisella tularensis	Pathogens
GCA_000980835.1	Bacteria	Actinobacteria	Actinobacteria	Corynebacteriales	Corynebacteriaceae	Corynebacterium	Corynebacterium kutscheri	Pathogens
GCA_000981485.1	Bacteria	Proteobacteria	Gammaproteobacteria	Enterobacterales	Enterobacteriaceae	Escherichia	Escherichia coli	Pathogens
GCA_000981805.1	Bacteria	Proteobacteria	Gammaproteobacteria	Enterobacterales	Enterobacteriaceae	Citrobacter	Citrobacter amalonaticus	Pathogens
GCA_000981825.1	Bacteria	Proteobacteria	Gammaproteobacteria	Pseudomonadales	Pseudomonadaceae	Pseudomonas	Pseudomonas aeruginosa	Pathogens
GCA_000981845.1	Bacteria	Proteobacteria	Gammaproteobacteria	Enterobacterales	Enterobacteriaceae	Klebsiella	Klebsiella pneumoniae	Pathogens
GCA_000982695.1	Bacteria	Proteobacteria	Epsilonproteobacteria	Campylobacterales	Helicobacteraceae	Helicobacter	Helicobacter pylori	Pathogens
GCA_000986765.1	Bacteria	Proteobacteria	Gammaproteobacteria	Enterobacterales	Enterobacteriaceae	Escherichia	Escherichia coli	Pathogens
GCA_000987875.1	Bacteria	Proteobacteria	Gammaproteobacteria	Enterobacterales	Enterobacteriaceae	Escherichia	Escherichia coli	Pathogens
GCA_000987925.1	Bacteria	Proteobacteria	Gammaproteobacteria	Enterobacterales	Yersiniaceae	Yersinia	Yersinia enterocolitica	Pathogens
GCA_000988355.1	Bacteria	Proteobacteria	Gammaproteobacteria	Enterobacterales	Enterobacteriaceae	Escherichia	Escherichia coli	Pathogens
GCA_000988385.1	Bacteria	Proteobacteria	Gammaproteobacteria	Enterobacterales	Enterobacteriaceae	Escherichia	Escherichia coli	Pathogens
GCA_000988425.1	Bacteria	Proteobacteria	Gammaproteobacteria	Enterobacterales	Enterobacteriaceae	Escherichia	Escherichia coli	Pathogens
GCA_000988445.1	Bacteria	Proteobacteria	Gammaproteobacteria	Enterobacterales	Enterobacteriaceae	Escherichia	Escherichia coli	Pathogens
GCA_000988465.1	Bacteria	Proteobacteria	Gammaproteobacteria	Enterobacterales	Enterobacteriaceae	Escherichia	Escherichia coli	Pathogens
GCA_000993745.1	Bacteria	Firmicutes	Bacilli	Lactobacillales	Streptococcaceae	Streptococcus	Streptococcus suis	Pathogens
GCA_000993765.1	Bacteria	Firmicutes	Bacilli	Lactobacillales	Streptococcaceae	Streptococcus	Streptococcus pyogenes	Pathogens
GCA_001005925.2	Bacteria	Firmicutes	Bacilli	Bacillales	Listeriaceae	Listeria	Listeria monocytogenes	Pathogens
GCA_001005985.1	Bacteria	Firmicutes	Bacilli	Bacillales	Listeriaceae	Listeria	Listeria monocytogenes	Pathogens
GCA_001007915.1	Bacteria	Proteobacteria	Gammaproteobacteria	Enterobacterales	Enterobacteriaceae	Escherichia	Escherichia coli	Pathogens
GCA_001010765.1	Bacteria	Spirochaetes	Spirochaetia	Leptospirales	Leptospiraceae	Leptospira	Leptospira interrogans	Pathogens
GCA_001011055.1	Bacteria	Proteobacteria	Gammaproteobacteria	Enterobacterales	Hafniaceae	Edwardsiella	Edwardsiella tarda	Pathogens
GCA_001011135.1	Bacteria	Proteobacteria	Gammaproteobacteria	Thiotrichales	Francisellaceae	Francisella	Francisella tularensis	Pathogens
GCA_001013565.1	Bacteria	Proteobacteria	Betaproteobacteria	Burkholderiales	Alcaligenaceae	Bordetella	Bordetella pertussis	Pathogens
GCA_001014285.1	Bacteria	Firmicutes	Bacilli	Lactobacillales	Streptococcaceae	Streptococcus	Streptococcus pyogenes	Pathogens
GCA_001014305.1	Bacteria	Firmicutes	Bacilli	Lactobacillales	Streptococcaceae	Streptococcus	Streptococcus pyogenes	Pathogens
GCA_001015095.1	Bacteria	Firmicutes	Bacilli	Bacillales	Bacillaceae	Bacillus	Bacillus subtilis	Pathogens
GCA_001017575.1	Bacteria	Proteobacteria	Epsilonproteobacteria	Campylobacterales	Campylobacteraceae	Campylobacter	Campylobacter lari	Pathogens
GCA_001017595.1	Bacteria	Tenericutes	Mollicutes	Mycoplasmatales	Mycoplasmataceae	Mycoplasma	Mycoplasma hominis	Pathogens
GCA_001017615.1	Bacteria	Actinobacteria	Actinobacteria	Corynebacteriales	Corynebacteriaceae	Corynebacterium	Corynebacterium pseudotuberculosis	Pathogens
GCA_001017635.1	Bacteria	Firmicutes	Bacilli	Bacillales	Bacillaceae	Bacillus	Bacillus thuringiensis	Pathogens
GCA_001018645.2	Bacteria	Firmicutes	Bacilli	Bacillales	Staphylococcaceae	Staphylococcus	Staphylococcus aureus	Pathogens
GCA_001018655.2	Bacteria	Firmicutes	Bacilli	Bacillales	Staphylococcaceae	Staphylococcus	Staphylococcus aureus	Pathogens
GCA_001018685.2	Bacteria	Firmicutes	Bacilli	Bacillales	Staphylococcaceae	Staphylococcus	Staphylococcus aureus	Pathogens
GCA_001018725.2	Bacteria	Firmicutes	Bacilli	Bacillales	Staphylococcaceae	Staphylococcus	Staphylococcus aureus	Pathogens
GCA_001018735.2	Bacteria	Firmicutes	Bacilli	Bacillales	Staphylococcaceae	Staphylococcus	Staphylococcus aureus	Pathogens
GCA_001018775.2	Bacteria	Firmicutes	Bacilli	Bacillales	Staphylococcaceae	Staphylococcus	Staphylococcus aureus	Pathogens
GCA_001018805.2	Bacteria	Firmicutes	Bacilli	Bacillales	Staphylococcaceae	Staphylococcus	Staphylococcus aureus	Pathogens
GCA_001018835.2	Bacteria	Firmicutes	Bacilli	Bacillales	Staphylococcaceae	Staphylococcus	Staphylococcus aureus	Pathogens
GCA_001018845.2	Bacteria	Firmicutes	Bacilli	Bacillales	Staphylococcaceae	Staphylococcus	Staphylococcus aureus	Pathogens
GCA_001018915.2	Bacteria	Firmicutes	Bacilli	Bacillales	Staphylococcaceae	Staphylococcus	Staphylococcus aureus	Pathogens
GCA_001018975.2	Bacteria	Firmicutes	Bacilli	Bacillales	Staphylococcaceae	Staphylococcus	Staphylococcus aureus	Pathogens
GCA_001019125.2	Bacteria	Firmicutes	Bacilli	Bacillales	Staphylococcaceae	Staphylococcus	Staphylococcus aureus	Pathogens
GCA_001019205.2	Bacteria	Firmicutes	Bacilli	Bacillales	Staphylococcaceae	Staphylococcus	Staphylococcus aureus	Pathogens
GCA_001019255.2	Bacteria	Firmicutes	Bacilli	Bacillales	Staphylococcaceae	Staphylococcus	Staphylococcus aureus	Pathogens
GCA_001019275.2	Bacteria	Firmicutes	Bacilli	Bacillales	Staphylococcaceae	Staphylococcus	Staphylococcus aureus	Pathogens
GCA_001019305.2	Bacteria	Firmicutes	Bacilli	Bacillales	Staphylococcaceae	Staphylococcus	Staphylococcus aureus	Pathogens
GCA_001019395.2	Bacteria	Firmicutes	Bacilli	Bacillales	Staphylococcaceae	Staphylococcus	Staphylococcus aureus	Pathogens
GCA_001019415.2	Bacteria	Firmicutes	Bacilli	Bacillales	Staphylococcaceae	Staphylococcus	Staphylococcus aureus	Pathogens
GCA_001019435.2	Bacteria	Firmicutes	Bacilli	Bacillales	Staphylococcaceae	Staphylococcus	Staphylococcus aureus	Pathogens
GCA_001019485.2	Bacteria	Firmicutes	Bacilli	Bacillales	Staphylococcaceae	Staphylococcus	Staphylococcus aureus	Pathogens
GCA_001019495.2	Bacteria	Firmicutes	Bacilli	Bacillales	Staphylococcaceae	Staphylococcus	Staphylococcus aureus	Pathogens
GCA_001019535.2	Bacteria	Firmicutes	Bacilli	Bacillales	Staphylococcaceae	Staphylococcus	Staphylococcus aureus	Pathogens
GCA_001019575.2	Bacteria	Firmicutes	Bacilli	Bacillales	Staphylococcaceae	Staphylococcus	Staphylococcus aureus	Pathogens
GCA_001019635.1	Bacteria	Firmicutes	Bacilli	Lactobacillales	Streptococcaceae	Streptococcus	Streptococcus pyogenes	Pathogens
GCA_001019645.1	Bacteria	Proteobacteria	Gammaproteobacteria	Aeromonadales	Aeromonadaceae	Aeromonas	Aeromonas hydrophila	Pathogens
GCA_001019675.1	Bacteria	Firmicutes	Bacilli	Lactobacillales	Streptococcaceae	Streptococcus	Streptococcus pyogenes	Pathogens
GCA_001019695.1	Bacteria	Firmicutes	Bacilli	Lactobacillales	Streptococcaceae	Streptococcus	Streptococcus pyogenes	Pathogens
GCA_001020185.2	Bacteria	Firmicutes	Bacilli	Lactobacillales	Streptococcaceae	Streptococcus	Streptococcus pyogenes	Pathogens
GCA_001020205.1	Bacteria	Firmicutes	Clostridia	Clostridiales	Clostridiaceae	Clostridium	Clostridium sporogenes	Pathogens
GCA_001020945.2	Bacteria	Proteobacteria	Gammaproteobacteria	Enterobacterales	Enterobacteriaceae	Escherichia	Escherichia coli	Pathogens
GCA_001021005.2	Bacteria	Proteobacteria	Gammaproteobacteria	Enterobacterales	Enterobacteriaceae	Escherichia	Escherichia coli	Pathogens
GCA_001021595.1	Bacteria	Proteobacteria	Gammaproteobacteria	Enterobacterales	Enterobacteriaceae	Escherichia	Escherichia coli	Pathogens
GCA_001021615.1	Bacteria	Proteobacteria	Gammaproteobacteria	Enterobacterales	Enterobacteriaceae	Escherichia	Escherichia coli	Pathogens
GCA_001021635.2	Bacteria	Proteobacteria	Gammaproteobacteria	Enterobacterales	Enterobacteriaceae	Escherichia	Escherichia coli	Pathogens
GCA_001021855.1	Bacteria	Proteobacteria	Gammaproteobacteria	Enterobacterales	Enterobacteriaceae	Shigella	Shigella flexneri	Pathogens
GCA_001021875.1	Bacteria	Firmicutes	Bacilli	Bacillales	Staphylococcaceae	Staphylococcus	Staphylococcus aureus	Pathogens
GCA_001021895.1	Bacteria	Firmicutes	Bacilli	Bacillales	Staphylococcaceae	Staphylococcus	Staphylococcus aureus	Pathogens
GCA_001021955.1	Bacteria	Firmicutes	Bacilli	Lactobacillales	Streptococcaceae	Streptococcus	Streptococcus pyogenes	Pathogens
GCA_001022015.1	Bacteria	Proteobacteria	Gammaproteobacteria	Enterobacterales	Enterobacteriaceae	Enterobacter	Enterobacter hormaechei	Pathogens
GCA_001022035.1	Bacteria	Proteobacteria	Gammaproteobacteria	Enterobacterales	Enterobacteriaceae	Klebsiella	Klebsiella pneumoniae	Pathogens
GCA_001022055.1	Bacteria	Proteobacteria	Gammaproteobacteria	Enterobacterales	Enterobacteriaceae	Enterobacter	Enterobacter hormaechei	Pathogens
GCA_001022075.1	Bacteria	Proteobacteria	Gammaproteobacteria	Enterobacterales	Enterobacteriaceae	Enterobacter	Enterobacter hormaechei	Pathogens
GCA_001022095.1	Bacteria	Proteobacteria	Gammaproteobacteria	Enterobacterales	Enterobacteriaceae	Enterobacter	Enterobacter asburiae	Pathogens
GCA_001022115.1	Bacteria	Proteobacteria	Gammaproteobacteria	Enterobacterales	Enterobacteriaceae	Klebsiella	Klebsiella oxytoca	Pathogens
GCA_001022155.1	Bacteria	Proteobacteria	Gammaproteobacteria	Enterobacterales	Enterobacteriaceae	Citrobacter	Citrobacter freundii	Pathogens
GCA_001022175.1	Bacteria	Proteobacteria	Gammaproteobacteria	Enterobacterales	Enterobacteriaceae	Klebsiella	Klebsiella pneumoniae	Pathogens
GCA_001022195.1	Bacteria	Proteobacteria	Gammaproteobacteria	Enterobacterales	Enterobacteriaceae	Klebsiella	Klebsiella oxytoca	Pathogens
GCA_001022215.1	Bacteria	Proteobacteria	Gammaproteobacteria	Enterobacterales	Yersiniaceae	Serratia	Serratia marcescens	Pathogens
GCA_001022235.1	Bacteria	Proteobacteria	Gammaproteobacteria	Enterobacterales	Enterobacteriaceae	Klebsiella	Klebsiella pneumoniae	Pathogens
GCA_001022255.1	Bacteria	Proteobacteria	Gammaproteobacteria	Enterobacterales	Enterobacteriaceae	Enterobacter	Enterobacter hormaechei	Pathogens
GCA_001022275.1	Bacteria	Proteobacteria	Gammaproteobacteria	Enterobacterales	Enterobacteriaceae	Citrobacter	Citrobacter freundii	Pathogens
GCA_001022295.1	Bacteria	Proteobacteria	Gammaproteobacteria	Enterobacterales	Enterobacteriaceae	Klebsiella	Klebsiella oxytoca	Pathogens
GCA_001023495.1	Bacteria	Firmicutes	Bacilli	Lactobacillales	Streptococcaceae	Streptococcus	Streptococcus pyogenes	Pathogens
GCA_001026925.1	Bacteria	Firmicutes	Bacilli	Lactobacillales	Streptococcaceae	Streptococcus	Streptococcus agalactiae	Pathogens
GCA_001026945.1	Bacteria	Actinobacteria	Actinobacteria	Corynebacteriales	Corynebacteriaceae	Corynebacterium	Corynebacterium pseudotuberculosis	Pathogens
GCA_001026965.1	Bacteria	Proteobacteria	Gammaproteobacteria	Pseudomonadales	Moraxellaceae	Acinetobacter	Acinetobacter baumannii	Pathogens
GCA_001027045.1	Bacteria	Firmicutes	Bacilli	Bacillales	Staphylococcaceae	Staphylococcus	Staphylococcus aureus	Pathogens
GCA_001027065.1	Bacteria	Firmicutes	Bacilli	Bacillales	Listeriaceae	Listeria	Listeria monocytogenes	Pathogens
GCA_001027085.1	Bacteria	Firmicutes	Bacilli	Bacillales	Listeriaceae	Listeria	Listeria monocytogenes	Pathogens
GCA_001027105.1	Bacteria	Firmicutes	Bacilli	Bacillales	Staphylococcaceae	Staphylococcus	Staphylococcus aureus	Pathogens
GCA_001027125.1	Bacteria	Firmicutes	Bacilli	Bacillales	Listeriaceae	Listeria	Listeria monocytogenes	Pathogens
GCA_001027165.1	Bacteria	Firmicutes	Bacilli	Bacillales	Listeriaceae	Listeria	Listeria monocytogenes	Pathogens
GCA_001027205.1	Bacteria	Firmicutes	Bacilli	Bacillales	Listeriaceae	Listeria	Listeria monocytogenes	Pathogens
GCA_001027225.1	Bacteria	Proteobacteria	Gammaproteobacteria	Enterobacterales	Enterobacteriaceae	Shigella	Shigella boydii	Pathogens
GCA_001027245.1	Bacteria	Firmicutes	Bacilli	Bacillales	Listeriaceae	Listeria	Listeria monocytogenes	Pathogens
GCA_001029125.1	Bacteria	Proteobacteria	Gammaproteobacteria	Enterobacterales	Enterobacteriaceae	Escherichia	Escherichia coli	Pathogens
GCA_001029815.1	Bacteria	Proteobacteria	Betaproteobacteria	Neisseriales	Neisseriaceae	Neisseria	Neisseria meningitidis	Pathogens
GCA_001029835.1	Bacteria	Proteobacteria	Betaproteobacteria	Neisseriales	Neisseriaceae	Neisseria	Neisseria meningitidis	Pathogens
GCA_001037985.1	Bacteria	Firmicutes	Bacilli	Bacillales	Bacillaceae	Bacillus	Bacillus subtilis	Pathogens
GCA_001038645.1	Bacteria	Proteobacteria	Gammaproteobacteria	Pseudomonadales	Pseudomonadaceae	Pseudomonas	Pseudomonas stutzeri	Pathogens
GCA_001039275.2	Bacteria	Firmicutes	Bacilli	Bacillales	Paenibacillaceae	Brevibacillus	Brevibacillus brevis	Pathogens
GCA_001039415.1	Bacteria	Proteobacteria	Gammaproteobacteria	Enterobacterales	Enterobacteriaceae	Escherichia	Escherichia coli	Pathogens
GCA_001039495.1	Bacteria	Firmicutes	Bacilli	Bacillales	Bacillaceae	Bacillus	Bacillus coagulans	Pathogens
GCA_001039695.2	Bacteria	Firmicutes	Bacilli	Lactobacillales	Streptococcaceae	Streptococcus	Streptococcus pyogenes	Pathogens
GCA_001042595.1	Bacteria	Actinobacteria	Actinobacteria	Bifidobacteriales	Bifidobacteriaceae	Bifidobacterium	Bifidobacterium dentium	Pathogens
GCA_001042655.1	Bacteria	Actinobacteria	Actinobacteria	Bifidobacteriales	Bifidobacteriaceae	Gardnerella	Gardnerella vaginalis	Pathogens
GCA_001043215.1	Bacteria	Proteobacteria	Gammaproteobacteria	Enterobacterales	Enterobacteriaceae	Escherichia	Escherichia coli	Pathogens
GCA_001043255.1	Bacteria	Actinobacteria	Actinobacteria	Corynebacteriales	Mycobacteriaceae	Mycobacterium	Mycobacterium tuberculosis	Pathogens
GCA_001045415.1	Bacteria	Proteobacteria	Gammaproteobacteria	Vibrionales	Vibrionaceae	Vibrio	Vibrio cholerae	Pathogens
GCA_001045685.1	Bacteria	Proteobacteria	Gammaproteobacteria	Pseudomonadales	Pseudomonadaceae	Pseudomonas	Pseudomonas aeruginosa	Pathogens
GCA_001045795.2	Bacteria	Firmicutes	Bacilli	Bacillales	Staphylococcaceae	Staphylococcus	Staphylococcus aureus	Pathogens
GCA_001045995.2	Bacteria	Firmicutes	Bacilli	Bacillales	Staphylococcaceae	Staphylococcus	Staphylococcus aureus	Pathogens
GCA_001046095.2	Bacteria	Firmicutes	Bacilli	Bacillales	Staphylococcaceae	Staphylococcus	Staphylococcus aureus	Pathogens
GCA_001047215.2	Bacteria	Actinobacteria	Actinobacteria	Corynebacteriales	Corynebacteriaceae	Corynebacterium	Corynebacterium pseudotuberculosis	Pathogens
GCA_001047225.1	Bacteria	Proteobacteria	Betaproteobacteria	Neisseriales	Neisseriaceae	Neisseria	Neisseria gonorrhoeae	Pathogens
GCA_001047255.1	Bacteria	Proteobacteria	Betaproteobacteria	Neisseriales	Neisseriaceae	Neisseria	Neisseria gonorrhoeae	Pathogens
GCA_001047275.1	Bacteria	Proteobacteria	Betaproteobacteria	Neisseriales	Neisseriaceae	Neisseria	Neisseria gonorrhoeae	Pathogens
GCA_001047635.1	Bacteria	Spirochaetes	Spirochaetia	Leptospirales	Leptospiraceae	Leptospira	Leptospira interrogans	Pathogens
GCA_001047655.1	Bacteria	Spirochaetes	Spirochaetia	Leptospirales	Leptospiraceae	Leptospira	Leptospira interrogans	Pathogens
GCA_001047715.1	Bacteria	Firmicutes	Bacilli	Bacillales	Listeriaceae	Listeria	Listeria monocytogenes	Pathogens
GCA_001051055.1	Bacteria	Proteobacteria	Betaproteobacteria	Burkholderiales	Alcaligenaceae	Achromobacter	Achromobacter xylosoxidans	Pathogens
GCA_001051095.1	Bacteria	Firmicutes	Bacilli	Lactobacillales	Streptococcaceae	Streptococcus	Streptococcus pyogenes	Pathogens
GCA_001051135.1	Bacteria	Proteobacteria	Gammaproteobacteria	Enterobacterales	Enterobacteriaceae	Escherichia	Escherichia coli	Pathogens
GCA_001077475.1	Bacteria	Proteobacteria	Gammaproteobacteria	Pseudomonadales	Pseudomonadaceae	Pseudomonas	Pseudomonas aeruginosa	Pathogens
GCA_001077555.2	Bacteria	Proteobacteria	Gammaproteobacteria	Pseudomonadales	Moraxellaceae	Acinetobacter	Acinetobacter baumannii	Pathogens
GCA_001077655.1	Bacteria	Proteobacteria	Gammaproteobacteria	Pseudomonadales	Moraxellaceae	Acinetobacter	Acinetobacter baumannii	Pathogens
GCA_001077675.1	Bacteria	Proteobacteria	Gammaproteobacteria	Pseudomonadales	Moraxellaceae	Acinetobacter	Acinetobacter baumannii	Pathogens
GCA_001077965.2	Bacteria	Proteobacteria	Gammaproteobacteria	Pseudomonadales	Moraxellaceae	Acinetobacter	Acinetobacter baumannii	Pathogens
GCA_001078615.1	Bacteria	Actinobacteria	Actinobacteria	Corynebacteriales	Mycobacteriaceae	Mycobacterium	Mycobacterium tuberculosis	Pathogens
GCA_001182745.2	Bacteria	Actinobacteria	Actinobacteria	Corynebacteriales	Nocardiaceae	Nocardia	Nocardia farcinica	Pathogens
GCA_001182785.1	Bacteria	Firmicutes	Bacilli	Bacillales	Bacillaceae	Bacillus	Bacillus thuringiensis	Pathogens
GCA_001183645.1	Bacteria	Proteobacteria	Gammaproteobacteria	Enterobacterales	Enterobacteriaceae	Escherichia	Escherichia coli	Pathogens
GCA_001183665.1	Bacteria	Proteobacteria	Gammaproteobacteria	Enterobacterales	Enterobacteriaceae	Escherichia	Escherichia coli	Pathogens
GCA_001183685.1	Bacteria	Proteobacteria	Gammaproteobacteria	Enterobacterales	Enterobacteriaceae	Escherichia	Escherichia coli	Pathogens
GCA_001183705.3	Bacteria	Firmicutes	Bacilli	Bacillales	Staphylococcaceae	Staphylococcus	Staphylococcus aureus	Pathogens
GCA_001183725.2	Bacteria	Firmicutes	Bacilli	Bacillales	Staphylococcaceae	Staphylococcus	Staphylococcus aureus	Pathogens
GCA_001183765.1	Bacteria	Chlamydiae	Chlamydiia	Chlamydiales	Chlamydiaceae	Chlamydia	Chlamydia trachomatis	Pathogens
GCA_001183785.1	Bacteria	Firmicutes	Bacilli	Bacillales	Bacillaceae	Bacillus	Bacillus thuringiensis	Pathogens
GCA_001183805.1	Bacteria	Chlamydiae	Chlamydiia	Chlamydiales	Chlamydiaceae	Chlamydia	Chlamydia trachomatis	Pathogens
GCA_001183825.1	Bacteria	Chlamydiae	Chlamydiia	Chlamydiales	Chlamydiaceae	Chlamydia	Chlamydia trachomatis	Pathogens
GCA_001183845.1	Bacteria	Chlamydiae	Chlamydiia	Chlamydiales	Chlamydiaceae	Chlamydia	Chlamydia trachomatis	Pathogens
GCA_001186445.1	Bacteria	Actinobacteria	Actinobacteria	Corynebacteriales	Corynebacteriaceae	Corynebacterium	Corynebacterium pseudotuberculosis	Pathogens
GCA_001188025.2	Bacteria	Firmicutes	Bacilli	Bacillales	Listeriaceae	Listeria	Listeria monocytogenes	Pathogens
GCA_001188185.2	Bacteria	Proteobacteria	Gammaproteobacteria	Vibrionales	Vibrionaceae	Vibrio	Vibrio parahaemolyticus	Pathogens
GCA_001188655.1	Bacteria	Firmicutes	Bacilli	Bacillales	Listeriaceae	Listeria	Listeria monocytogenes	Pathogens
GCA_001188695.1	Bacteria	Proteobacteria	Gammaproteobacteria	Enterobacterales	Yersiniaceae	Yersinia	Yersinia pestis	Pathogens
GCA_001188715.1	Bacteria	Proteobacteria	Gammaproteobacteria	Enterobacterales	Yersiniaceae	Yersinia	Yersinia pestis	Pathogens
GCA_001188755.1	Bacteria	Proteobacteria	Gammaproteobacteria	Enterobacterales	Yersiniaceae	Yersinia	Yersinia pestis	Pathogens
GCA_001188775.1	Bacteria	Proteobacteria	Gammaproteobacteria	Enterobacterales	Yersiniaceae	Yersinia	Yersinia pestis	Pathogens
GCA_001188795.1	Bacteria	Proteobacteria	Gammaproteobacteria	Enterobacterales	Yersiniaceae	Yersinia	Yersinia pestis	Pathogens
GCA_001188815.1	Bacteria	Proteobacteria	Gammaproteobacteria	Enterobacterales	Yersiniaceae	Yersinia	Yersinia pestis	Pathogens
GCA_001188935.1	Bacteria	Proteobacteria	Gammaproteobacteria	Enterobacterales	Yersiniaceae	Yersinia	Yersinia pestis	Pathogens
GCA_001190745.1	Bacteria	Proteobacteria	Epsilonproteobacteria	Campylobacterales	Campylobacteraceae	Campylobacter	Campylobacter gracilis	Pathogens
GCA_001190805.1	Bacteria	Firmicutes	Bacilli	Lactobacillales	Streptococcaceae	Streptococcus	Streptococcus agalactiae	Pathogens
GCA_001190865.1	Bacteria	Firmicutes	Bacilli	Lactobacillales	Streptococcaceae	Streptococcus	Streptococcus agalactiae	Pathogens
GCA_001190885.1	Bacteria	Firmicutes	Bacilli	Lactobacillales	Streptococcaceae	Streptococcus	Streptococcus agalactiae	Pathogens
GCA_001244315.1	Bacteria	Proteobacteria	Gammaproteobacteria	Vibrionales	Vibrionaceae	Vibrio	Vibrio parahaemolyticus	Pathogens
GCA_001250235.2	Bacteria	Proteobacteria	Gammaproteobacteria	Vibrionales	Vibrionaceae	Vibrio	Vibrio cholerae	Pathogens
GCA_001255215.1	Bacteria	Firmicutes	Bacilli	Lactobacillales	Streptococcaceae	Streptococcus	Streptococcus pneumoniae	Pathogens
GCA_001261895.2	Bacteria	Proteobacteria	Gammaproteobacteria	Pseudomonadales	Moraxellaceae	Acinetobacter	Acinetobacter baumannii	Pathogens
GCA_001262115.1	Bacteria	Proteobacteria	Gammaproteobacteria	Thiotrichales	Francisellaceae	Francisella	Francisella tularensis	Pathogens
GCA_001263815.1	Bacteria	Bacteroidetes	Bacteroidia	Bacteroidales	Porphyromonadaceae	Porphyromonas	Porphyromonas gingivalis	Pathogens
GCA_001266635.1	Bacteria	Firmicutes	Bacilli	Lactobacillales	Streptococcaceae	Streptococcus	Streptococcus agalactiae	Pathogens
GCA_001267395.1	Bacteria	Firmicutes	Bacilli	Lactobacillales	Enterococcaceae	Enterococcus	Enterococcus durans	Pathogens
GCA_001267475.1	Bacteria	Proteobacteria	Gammaproteobacteria	Thiotrichales	Francisellaceae	Francisella	Francisella tularensis	Pathogens
GCA_001267805.1	Bacteria	Firmicutes	Bacilli	Lactobacillales	Streptococcaceae	Streptococcus	Streptococcus pyogenes	Pathogens
GCA_001267845.1	Bacteria	Firmicutes	Bacilli	Lactobacillales	Streptococcaceae	Streptococcus	Streptococcus pyogenes	Pathogens
GCA_001267865.1	Bacteria	Firmicutes	Bacilli	Lactobacillales	Enterococcaceae	Enterococcus	Enterococcus durans	Pathogens
GCA_001272635.1	Bacteria	Firmicutes	Bacilli	Lactobacillales	Streptococcaceae	Streptococcus	Streptococcus suis	Pathogens
GCA_001272715.1	Bacteria	Tenericutes	Mollicutes	Mycoplasmatales	Mycoplasmataceae	Mycoplasma	Mycoplasma pneumoniae	Pathogens
GCA_001272735.1	Bacteria	Tenericutes	Mollicutes	Mycoplasmatales	Mycoplasmataceae	Mycoplasma	Mycoplasma pneumoniae	Pathogens
GCA_001272755.1	Bacteria	Tenericutes	Mollicutes	Mycoplasmatales	Mycoplasmataceae	Mycoplasma	Mycoplasma pneumoniae	Pathogens
GCA_001272775.1	Bacteria	Tenericutes	Mollicutes	Mycoplasmatales	Mycoplasmataceae	Mycoplasma	Mycoplasma pneumoniae	Pathogens
GCA_001272795.1	Bacteria	Tenericutes	Mollicutes	Mycoplasmatales	Mycoplasmataceae	Mycoplasma	Mycoplasma pneumoniae	Pathogens
GCA_001272815.1	Bacteria	Tenericutes	Mollicutes	Mycoplasmatales	Mycoplasmataceae	Mycoplasma	Mycoplasma pneumoniae	Pathogens
GCA_001272835.1	Bacteria	Tenericutes	Mollicutes	Mycoplasmatales	Mycoplasmataceae	Mycoplasma	Mycoplasma pneumoniae	Pathogens
GCA_001272855.1	Bacteria	Tenericutes	Mollicutes	Mycoplasmatales	Mycoplasmataceae	Mycoplasma	Mycoplasma pneumoniae	Pathogens
GCA_001272875.1	Bacteria	Tenericutes	Mollicutes	Mycoplasmatales	Mycoplasmataceae	Mycoplasma	Mycoplasma pneumoniae	Pathogens
GCA_001272895.1	Bacteria	Tenericutes	Mollicutes	Mycoplasmatales	Mycoplasmataceae	Mycoplasma	Mycoplasma pneumoniae	Pathogens
GCA_001272915.1	Bacteria	Tenericutes	Mollicutes	Mycoplasmatales	Mycoplasmataceae	Mycoplasma	Mycoplasma pneumoniae	Pathogens
GCA_001274555.1	Bacteria	Actinobacteria	Actinobacteria	Corynebacteriales	Mycobacteriaceae	Mycobacterium	Mycobacterium tuberculosis	Pathogens
GCA_001274595.1	Bacteria	Proteobacteria	Gammaproteobacteria	Xanthomonadales	Xanthomonadaceae	Stenotrophomonas	Stenotrophomonas maltophilia	Pathogens
GCA_001274615.1	Bacteria	Bacteroidetes	Bacteroidia	Bacteroidales	Porphyromonadaceae	Porphyromonas	Porphyromonas gingivalis	Pathogens
GCA_001274655.1	Bacteria	Proteobacteria	Gammaproteobacteria	Xanthomonadales	Xanthomonadaceae	Stenotrophomonas	Stenotrophomonas maltophilia	Pathogens
GCA_001274675.1	Bacteria	Proteobacteria	Gammaproteobacteria	Xanthomonadales	Xanthomonadaceae	Stenotrophomonas	Stenotrophomonas maltophilia	Pathogens
GCA_001275545.2	Bacteria	Firmicutes	Bacilli	Lactobacillales	Streptococcaceae	Streptococcus	Streptococcus agalactiae	Pathogens
GCA_001275565.2	Bacteria	Actinobacteria	Actinobacteria	Corynebacteriales	Mycobacteriaceae	Mycobacterium	Mycobacterium tuberculosis	Pathogens
GCA_001276585.2	Bacteria	Proteobacteria	Gammaproteobacteria	Enterobacterales	Enterobacteriaceae	Escherichia	Escherichia coli	Pathogens
GCA_001277875.1	Bacteria	Proteobacteria	Betaproteobacteria	Burkholderiales	Burkholderiaceae	Burkholderia	Burkholderia pseudomallei	Pathogens
GCA_001277895.1	Bacteria	Proteobacteria	Betaproteobacteria	Burkholderiales	Burkholderiaceae	Burkholderia	Burkholderia pseudomallei	Pathogens
GCA_001277915.1	Bacteria	Firmicutes	Bacilli	Bacillales	Bacillaceae	Bacillus	Bacillus cereus	Pathogens
GCA_001277975.1	Bacteria	Proteobacteria	Betaproteobacteria	Burkholderiales	Burkholderiaceae	Burkholderia	Burkholderia pseudomallei	Pathogens
GCA_001278745.1	Bacteria	Firmicutes	Bacilli	Bacillales	Staphylococcaceae	Staphylococcus	Staphylococcus aureus	Pathogens
GCA_001280325.1	Bacteria	Proteobacteria	Gammaproteobacteria	Enterobacterales	Enterobacteriaceae	Escherichia	Escherichia coli	Pathogens
GCA_001280345.1	Bacteria	Proteobacteria	Gammaproteobacteria	Enterobacterales	Enterobacteriaceae	Escherichia	Escherichia coli	Pathogens
GCA_001280365.1	Bacteria	Proteobacteria	Gammaproteobacteria	Enterobacterales	Yersiniaceae	Serratia	Serratia marcescens	Pathogens
GCA_001280385.1	Bacteria	Proteobacteria	Gammaproteobacteria	Enterobacterales	Enterobacteriaceae	Escherichia	Escherichia coli	Pathogens
GCA_001280405.1	Bacteria	Proteobacteria	Gammaproteobacteria	Enterobacterales	Enterobacteriaceae	Escherichia	Escherichia coli	Pathogens
GCA_001281025.1	Bacteria	Firmicutes	Bacilli	Lactobacillales	Streptococcaceae	Streptococcus	Streptococcus mitis	Pathogens
GCA_001281105.1	Bacteria	Firmicutes	Bacilli	Lactobacillales	Streptococcaceae	Streptococcus	Streptococcus gordonii	Pathogens
GCA_001281145.1	Bacteria	Firmicutes	Bacilli	Bacillales	Staphylococcaceae	Staphylococcus	Staphylococcus aureus	Pathogens
GCA_001281445.1	Bacteria	Actinobacteria	Actinobacteria	Corynebacteriales	Corynebacteriaceae	Corynebacterium	Corynebacterium ulcerans	Pathogens
GCA_001281545.1	Bacteria	Proteobacteria	Gammaproteobacteria	Enterobacterales	Morganellaceae	Proteus	Proteus mirabilis	Pathogens
GCA_001281565.1	Bacteria	Proteobacteria	Gammaproteobacteria	Enterobacterales	Morganellaceae	Proteus	Proteus mirabilis	Pathogens
GCA_001286525.1	Bacteria	Bacteroidetes	Bacteroidia	Bacteroidales	Bacteroidaceae	Bacteroides	Bacteroides fragilis	Pathogens
GCA_001291465.1	Bacteria	Proteobacteria	Alphaproteobacteria	Rhizobiales	Bartonellaceae	Bartonella	Bartonella henselae	Pathogens
GCA_001293065.1	Bacteria	Spirochaetes	Spirochaetia	Leptospirales	Leptospiraceae	Leptospira	Leptospira interrogans	Pathogens
GCA_001293085.1	Bacteria	Proteobacteria	Gammaproteobacteria	Pseudomonadales	Pseudomonadaceae	Pseudomonas	Pseudomonas aeruginosa	Pathogens
GCA_001293415.1	Bacteria	Proteobacteria	Gammaproteobacteria	Enterobacterales	Yersiniaceae	Yersinia	Yersinia pestis	Pathogens
GCA_001294565.1	Bacteria	Proteobacteria	Gammaproteobacteria	Enterobacterales	Yersiniaceae	Serratia	Serratia marcescens	Pathogens
GCA_001296085.1	Bacteria	Fusobacteria	Fusobacteriia	Fusobacteriales	Fusobacteriaceae	Fusobacterium	Fusobacterium nucleatum	Pathogens
GCA_001296125.1	Bacteria	Fusobacteria	Fusobacteriia	Fusobacteriales	Fusobacteriaceae	Fusobacterium	Fusobacterium nucleatum	Pathogens
GCA_001296145.1	Bacteria	Fusobacteria	Fusobacteriia	Fusobacteriales	Fusobacteriaceae	Fusobacterium	Fusobacterium nucleatum	Pathogens
GCA_001296165.1	Bacteria	Fusobacteria	Fusobacteriia	Fusobacteriales	Fusobacteriaceae	Fusobacterium	Fusobacterium nucleatum	Pathogens
GCA_001296185.1	Bacteria	Fusobacteria	Fusobacteriia	Fusobacteriales	Fusobacteriaceae	Fusobacterium	Fusobacterium nucleatum	Pathogens
GCA_001296205.1	Bacteria	Firmicutes	Bacilli	Lactobacillales	Streptococcaceae	Streptococcus	Streptococcus intermedius	Pathogens
GCA_001296985.1	Bacteria	Firmicutes	Bacilli	Bacillales	Staphylococcaceae	Staphylococcus	Staphylococcus aureus	Pathogens
GCA_001298325.2	Bacteria	Firmicutes	Bacilli	Bacillales	Staphylococcaceae	Staphylococcus	Staphylococcus aureus	Pathogens
GCA_001298465.1	Bacteria	Proteobacteria	Epsilonproteobacteria	Campylobacterales	Campylobacteraceae	Campylobacter	Campylobacter concisus	Pathogens
GCA_001298485.1	Bacteria	Firmicutes	Bacilli	Lactobacillales	Enterococcaceae	Enterococcus	Enterococcus faecium	Pathogens
GCA_001298505.1	Bacteria	Actinobacteria	Actinobacteria	Corynebacteriales	Corynebacteriaceae	Corynebacterium	Corynebacterium pseudotuberculosis	Pathogens
GCA_001299565.1	Bacteria	Proteobacteria	Epsilonproteobacteria	Campylobacterales	Campylobacteraceae	Campylobacter	Campylobacter jejuni	Pathogens
GCA_001299595.1	Bacteria	Proteobacteria	Epsilonproteobacteria	Campylobacterales	Campylobacteraceae	Campylobacter	Campylobacter jejuni	Pathogens
GCA_001304735.1	Bacteria	Firmicutes	Clostridia	Clostridiales	Clostridiaceae	Clostridium	Clostridium perfringens	Pathogens
GCA_001304755.1	Bacteria	Proteobacteria	Gammaproteobacteria	Enterobacterales	Yersiniaceae	Yersinia	Yersinia enterocolitica	Pathogens
GCA_001304775.1	Bacteria	Proteobacteria	Gammaproteobacteria	Vibrionales	Vibrionaceae	Vibrio	Vibrio parahaemolyticus	Pathogens
GCA_001305635.1	Bacteria	Proteobacteria	Gammaproteobacteria	Enterobacterales	Yersiniaceae	Yersinia	Yersinia enterocolitica	Pathogens
GCA_001305715.1	Bacteria	Proteobacteria	Epsilonproteobacteria	Campylobacterales	Campylobacteraceae	Campylobacter	Campylobacter coli	Pathogens
GCA_001307155.1	Bacteria	Proteobacteria	Gammaproteobacteria	Pseudomonadales	Pseudomonadaceae	Pseudomonas	Pseudomonas fluorescens	Pathogens
GCA_001307175.1	Bacteria	Proteobacteria	Gammaproteobacteria	Enterobacterales	Enterobacteriaceae	Klebsiella	Klebsiella pneumoniae	Pathogens
GCA_001307215.1	Bacteria	Proteobacteria	Gammaproteobacteria	Enterobacterales	Enterobacteriaceae	Escherichia	Escherichia coli	Pathogens
GCA_001307235.1	Bacteria	Firmicutes	Bacilli	Bacillales	Staphylococcaceae	Staphylococcus	Staphylococcus aureus	Pathogens
GCA_001307275.1	Bacteria	Proteobacteria	Gammaproteobacteria	Pseudomonadales	Pseudomonadaceae	Pseudomonas	Pseudomonas fluorescens	Pathogens
GCA_001307475.2	Bacteria	Proteobacteria	Alphaproteobacteria	Rhizobiales	Brucellaceae	Brucella	Brucella melitensis	Pathogens
GCA_001307525.1	Bacteria	Proteobacteria	Betaproteobacteria	Burkholderiales	Alcaligenaceae	Bordetella	Bordetella pertussis	Pathogens
GCA_001307565.1	Bacteria	Proteobacteria	Betaproteobacteria	Burkholderiales	Alcaligenaceae	Bordetella	Bordetella pertussis	Pathogens
GCA_001307585.1	Bacteria	Proteobacteria	Betaproteobacteria	Burkholderiales	Alcaligenaceae	Bordetella	Bordetella pertussis	Pathogens
GCA_001307605.1	Bacteria	Proteobacteria	Betaproteobacteria	Burkholderiales	Alcaligenaceae	Bordetella	Bordetella pertussis	Pathogens
GCA_001307625.1	Bacteria	Proteobacteria	Betaproteobacteria	Burkholderiales	Alcaligenaceae	Bordetella	Bordetella pertussis	Pathogens
GCA_001307645.1	Bacteria	Proteobacteria	Betaproteobacteria	Burkholderiales	Alcaligenaceae	Bordetella	Bordetella pertussis	Pathogens
GCA_001307665.1	Bacteria	Proteobacteria	Betaproteobacteria	Burkholderiales	Alcaligenaceae	Bordetella	Bordetella pertussis	Pathogens
GCA_001307685.1	Bacteria	Proteobacteria	Betaproteobacteria	Burkholderiales	Alcaligenaceae	Bordetella	Bordetella pertussis	Pathogens
GCA_001307705.1	Bacteria	Proteobacteria	Betaproteobacteria	Burkholderiales	Alcaligenaceae	Bordetella	Bordetella pertussis	Pathogens
GCA_001307725.1	Bacteria	Proteobacteria	Betaproteobacteria	Burkholderiales	Alcaligenaceae	Bordetella	Bordetella pertussis	Pathogens
GCA_001307745.1	Bacteria	Proteobacteria	Betaproteobacteria	Burkholderiales	Alcaligenaceae	Bordetella	Bordetella pertussis	Pathogens
GCA_001308065.1	Bacteria	Proteobacteria	Gammaproteobacteria	Enterobacterales	Enterobacteriaceae	Escherichia	Escherichia coli	Pathogens
GCA_001308125.1	Bacteria	Proteobacteria	Gammaproteobacteria	Enterobacterales	Enterobacteriaceae	Escherichia	Escherichia coli	Pathogens
GCA_001308165.1	Bacteria	Proteobacteria	Gammaproteobacteria	Enterobacterales	Enterobacteriaceae	Escherichia	Escherichia coli	Pathogens
GCA_001314265.1	Bacteria	Bacteroidetes	Bacteroidia	Bacteroidales	Porphyromonadaceae	Porphyromonas	Porphyromonas gingivalis	Pathogens
GCA_001314285.1	Bacteria	Proteobacteria	Epsilonproteobacteria	Campylobacterales	Campylobacteraceae	Campylobacter	Campylobacter jejuni	Pathogens
GCA_001314975.1	Bacteria	Bacteroidetes	Bacteroidia	Bacteroidales	Bacteroidaceae	Bacteroides	Bacteroides thetaiotaomicron	Pathogens
GCA_001314995.1	Bacteria	Bacteroidetes	Bacteroidia	Bacteroidales	Bacteroidaceae	Bacteroides	Bacteroides ovatus	Pathogens
GCA_001316565.3	Bacteria	Proteobacteria	Gammaproteobacteria	Enterobacterales	Enterobacteriaceae	Klebsiella	Klebsiella pneumoniae	Pathogens
GCA_001318185.1	Bacteria	Proteobacteria	Gammaproteobacteria	Vibrionales	Vibrionaceae	Vibrio	Vibrio cholerae	Pathogens
GCA_001318245.1	Bacteria	Proteobacteria	Betaproteobacteria	Burkholderiales	Burkholderiaceae	Burkholderia	Burkholderia pseudomallei	Pathogens
GCA_001399655.1	Bacteria	Proteobacteria	Gammaproteobacteria	Pseudomonadales	Moraxellaceae	Acinetobacter	Acinetobacter baumannii	Pathogens
GCA_001406795.1	Bacteria	Proteobacteria	Betaproteobacteria	Burkholderiales	Comamonadaceae	Comamonas	Comamonas testosteroni	Pathogens
GCA_001411495.1	Bacteria	Proteobacteria	Betaproteobacteria	Burkholderiales	Burkholderiaceae	Burkholderia	Burkholderia cepacia	Pathogens
GCA_001412295.1	Bacteria	Proteobacteria	Epsilonproteobacteria	Campylobacterales	Campylobacteraceae	Campylobacter	Campylobacter jejuni	Pathogens
GCA_001412635.1	Bacteria	Firmicutes	Bacilli	Lactobacillales	Streptococcaceae	Streptococcus	Streptococcus anginosus	Pathogens
GCA_001412695.1	Bacteria	Firmicutes	Bacilli	Lactobacillales	Enterococcaceae	Enterococcus	Enterococcus faecium	Pathogens
GCA_001417635.1	Bacteria	Proteobacteria	Epsilonproteobacteria	Campylobacterales	Campylobacteraceae	Campylobacter	Campylobacter coli	Pathogens
GCA_001417865.2	Bacteria	Proteobacteria	Gammaproteobacteria	Enterobacterales	Yersiniaceae	Serratia	Serratia marcescens	Pathogens
GCA_001420855.1	Bacteria	Firmicutes	Bacilli	Bacillales	Bacillaceae	Bacillus	Bacillus thuringiensis	Pathogens
GCA_001420935.1	Bacteria	Proteobacteria	Gammaproteobacteria	Enterobacterales	Enterobacteriaceae	Escherichia	Escherichia coli	Pathogens
GCA_001420955.1	Bacteria	Proteobacteria	Gammaproteobacteria	Enterobacterales	Enterobacteriaceae	Escherichia	Escherichia coli	Pathogens
GCA_001431745.1	Bacteria	Proteobacteria	Alphaproteobacteria	Rhizobiales	Brucellaceae	Brucella	Brucella melitensis	Pathogens
GCA_001433415.1	Bacteria	Proteobacteria	Gammaproteobacteria	Vibrionales	Vibrionaceae	Vibrio	Vibrio parahaemolyticus	Pathogens
GCA_001433435.1	Bacteria	Proteobacteria	Gammaproteobacteria	Vibrionales	Vibrionaceae	Vibrio	Vibrio vulnificus	Pathogens
GCA_001433475.1	Bacteria	Actinobacteria	Actinobacteria	Corynebacteriales	Corynebacteriaceae	Corynebacterium	Corynebacterium pseudotuberculosis	Pathogens
GCA_001433495.1	Bacteria	Proteobacteria	Epsilonproteobacteria	Campylobacterales	Helicobacteraceae	Helicobacter	Helicobacter pylori	Pathogens
GCA_001433515.1	Bacteria	Proteobacteria	Epsilonproteobacteria	Campylobacterales	Helicobacteraceae	Helicobacter	Helicobacter pylori	Pathogens
GCA_001433955.1	Bacteria	Fusobacteria	Fusobacteriia	Fusobacteriales	Fusobacteriaceae	Fusobacterium	Fusobacterium nucleatum	Pathogens
GCA_001442495.1	Bacteria	Proteobacteria	Gammaproteobacteria	Enterobacterales	Enterobacteriaceae	Escherichia	Escherichia coli	Pathogens
GCA_001444325.1	Bacteria	Bacteroidetes	Bacteroidia	Bacteroidales	Porphyromonadaceae	Porphyromonas	Porphyromonas gingivalis	Pathogens
GCA_001444345.1	Bacteria	Firmicutes	Bacilli	Bacillales	Staphylococcaceae	Staphylococcus	Staphylococcus aureus	Pathogens
GCA_001444445.1	Bacteria	Bacteroidetes	Bacteroidia	Bacteroidales	Prevotellaceae	Prevotella	Prevotella enoeca	Pathogens
GCA_001444465.1	Bacteria	Spirochaetes	Spirochaetia	Leptospirales	Leptospiraceae	Leptospira	Leptospira borgpetersenii	Pathogens
GCA_001447295.1	Bacteria	Actinobacteria	Actinobacteria	Corynebacteriales	Corynebacteriaceae	Corynebacterium	Corynebacterium pseudotuberculosis	Pathogens
GCA_001447845.1	Bacteria	Proteobacteria	Gammaproteobacteria	Pseudomonadales	Pseudomonadaceae	Pseudomonas	Pseudomonas aeruginosa	Pathogens
GCA_001448985.1	Bacteria	Firmicutes	Bacilli	Lactobacillales	Streptococcaceae	Streptococcus	Streptococcus agalactiae	Pathogens
GCA_001454845.1	Bacteria	Firmicutes	Bacilli	Bacillales	Listeriaceae	Listeria	Listeria monocytogenes	Pathogens
GCA_001454865.1	Bacteria	Firmicutes	Bacilli	Bacillales	Listeriaceae	Listeria	Listeria monocytogenes	Pathogens
GCA_001454885.1	Bacteria	Firmicutes	Bacilli	Bacillales	Listeriaceae	Listeria	Listeria monocytogenes	Pathogens
GCA_001454905.1	Bacteria	Firmicutes	Bacilli	Bacillales	Listeriaceae	Listeria	Listeria monocytogenes	Pathogens
GCA_001454925.1	Bacteria	Firmicutes	Bacilli	Bacillales	Listeriaceae	Listeria	Listeria monocytogenes	Pathogens
GCA_001455345.1	Bacteria	Firmicutes	Bacilli	Bacillales	Bacillaceae	Bacillus	Bacillus thuringiensis	Pathogens
GCA_001455365.1	Bacteria	Proteobacteria	Gammaproteobacteria	Aeromonadales	Aeromonadaceae	Aeromonas	Aeromonas hydrophila	Pathogens
GCA_001455385.1	Bacteria	Proteobacteria	Gammaproteobacteria	Enterobacterales	Enterobacteriaceae	Escherichia	Escherichia coli	Pathogens
GCA_001455995.1	Bacteria	Proteobacteria	Gammaproteobacteria	Enterobacterales	Enterobacteriaceae	Klebsiella	Klebsiella pneumoniae	Pathogens
GCA_001456055.3	Bacteria	Proteobacteria	Gammaproteobacteria	Enterobacterales	Enterobacteriaceae	Klebsiella	Klebsiella pneumoniae	Pathogens
GCA_001456065.2	Bacteria	Firmicutes	Clostridia	Clostridiales	Clostridiaceae	Clostridium	Clostridium butyricum	Pathogens
GCA_001456095.3	Bacteria	Proteobacteria	Gammaproteobacteria	Enterobacterales	Enterobacteriaceae	Klebsiella	Klebsiella pneumoniae	Pathogens
GCA_001456135.1	Bacteria	Proteobacteria	Gammaproteobacteria	Enterobacterales	Enterobacteriaceae	Klebsiella	Klebsiella pneumoniae	Pathogens
GCA_001456175.1	Bacteria	Actinobacteria	Actinobacteria	Corynebacteriales	Corynebacteriaceae	Corynebacterium	Corynebacterium pseudotuberculosis	Pathogens
GCA_001456215.1	Bacteria	Firmicutes	Bacilli	Bacillales	Staphylococcaceae	Staphylococcus	Staphylococcus aureus	Pathogens
GCA_001457455.1	Bacteria	Actinobacteria	Actinobacteria	Corynebacteriales	Corynebacteriaceae	Corynebacterium	Corynebacterium diphtheriae	Pathogens
GCA_001457475.1	Bacteria	Proteobacteria	Betaproteobacteria	Burkholderiales	Alcaligenaceae	Achromobacter	Achromobacter xylosoxidans	Pathogens
GCA_001457495.1	Bacteria	Firmicutes	Bacilli	Bacillales	Staphylococcaceae	Staphylococcus	Staphylococcus aureus	Pathogens
GCA_001457535.1	Bacteria	Proteobacteria	Gammaproteobacteria	Pseudomonadales	Moraxellaceae	Acinetobacter	Acinetobacter baumannii	Pathogens
GCA_001457555.1	Bacteria	Fusobacteria	Fusobacteriia	Fusobacteriales	Fusobacteriaceae	Fusobacterium	Fusobacterium nucleatum	Pathogens
GCA_001457615.1	Bacteria	Proteobacteria	Gammaproteobacteria	Pseudomonadales	Pseudomonadaceae	Pseudomonas	Pseudomonas aeruginosa	Pathogens
GCA_001457635.1	Bacteria	Firmicutes	Bacilli	Lactobacillales	Streptococcaceae	Streptococcus	Streptococcus pneumoniae	Pathogens
GCA_001457655.1	Bacteria	Proteobacteria	Gammaproteobacteria	Pasteurellales	Pasteurellaceae	Haemophilus	Haemophilus influenzae	Pathogens
GCA_001457695.1	Bacteria	Proteobacteria	Epsilonproteobacteria	Campylobacterales	Campylobacteraceae	Campylobacter	Campylobacter jejuni	Pathogens
GCA_001458475.1	Bacteria	Proteobacteria	Betaproteobacteria	Neisseriales	Neisseriaceae	Kingella	Kingella kingae	Pathogens
GCA_001460855.1	Bacteria	Proteobacteria	Gammaproteobacteria	Pasteurellales	Pasteurellaceae	Actinobacillus	Actinobacillus pleuropneumoniae	Pathogens
GCA_001465155.1	Bacteria	Proteobacteria	Gammaproteobacteria	Pseudomonadales	Pseudomonadaceae	Pseudomonas	Pseudomonas aeruginosa	Pathogens
GCA_001465175.1	Bacteria	Firmicutes	Clostridia	Clostridiales	Clostridiaceae	Clostridium	Clostridium butyricum	Pathogens
GCA_001465635.1	Bacteria	Firmicutes	Bacilli	Bacillales	Staphylococcaceae	Staphylococcus	Staphylococcus aureus	Pathogens
GCA_001465675.1	Bacteria	Firmicutes	Bacilli	Bacillales	Staphylococcaceae	Staphylococcus	Staphylococcus aureus	Pathogens
GCA_001465755.1	Bacteria	Firmicutes	Bacilli	Bacillales	Staphylococcaceae	Staphylococcus	Staphylococcus aureus	Pathogens
GCA_001465815.1	Bacteria	Firmicutes	Bacilli	Bacillales	Bacillaceae	Bacillus	Bacillus subtilis	Pathogens
GCA_001469735.1	Bacteria	Proteobacteria	Gammaproteobacteria	Vibrionales	Vibrionaceae	Vibrio	Vibrio alginolyticus	Pathogens
GCA_001469815.1	Bacteria	Proteobacteria	Gammaproteobacteria	Enterobacterales	Enterobacteriaceae	Escherichia	Escherichia coli	Pathogens
GCA_001481675.1	Bacteria	Actinobacteria	Actinobacteria	Corynebacteriales	Corynebacteriaceae	Corynebacterium	Corynebacterium pseudotuberculosis	Pathogens
GCA_001481715.1	Bacteria	Actinobacteria	Actinobacteria	Corynebacteriales	Corynebacteriaceae	Corynebacterium	Corynebacterium pseudotuberculosis	Pathogens
GCA_001481725.1	Bacteria	Firmicutes	Clostridia	Clostridiales	Eubacteriaceae	Eubacterium	Eubacterium limosum	Pathogens
GCA_001481755.1	Bacteria	Actinobacteria	Actinobacteria	Corynebacteriales	Corynebacteriaceae	Corynebacterium	Corynebacterium pseudotuberculosis	Pathogens
GCA_001482325.1	Bacteria	Proteobacteria	Gammaproteobacteria	Pseudomonadales	Pseudomonadaceae	Pseudomonas	Pseudomonas aeruginosa	Pathogens
GCA_001482345.1	Bacteria	Proteobacteria	Gammaproteobacteria	Enterobacterales	Enterobacteriaceae	Klebsiella	Klebsiella pneumoniae	Pathogens
GCA_001483405.1	Bacteria	Firmicutes	Bacilli	Bacillales	Listeriaceae	Listeria	Listeria monocytogenes	Pathogens
GCA_001483425.1	Bacteria	Firmicutes	Bacilli	Bacillales	Listeriaceae	Listeria	Listeria monocytogenes	Pathogens
GCA_001483445.1	Bacteria	Firmicutes	Bacilli	Bacillales	Listeriaceae	Listeria	Listeria monocytogenes	Pathogens
GCA_001483845.1	Bacteria	Proteobacteria	Epsilonproteobacteria	Campylobacterales	Campylobacteraceae	Campylobacter	Campylobacter coli	Pathogens
GCA_001483905.1	Bacteria	Actinobacteria	Actinobacteria	Corynebacteriales	Mycobacteriaceae	Mycobacterium	Mycobacterium tuberculosis	Pathogens
GCA_001484645.1	Bacteria	Proteobacteria	Epsilonproteobacteria	Campylobacterales	Campylobacteraceae	Campylobacter	Campylobacter fetus	Pathogens
GCA_001484935.1	Bacteria	Proteobacteria	Gammaproteobacteria	Pseudomonadales	Moraxellaceae	Acinetobacter	Acinetobacter johnsonii	Pathogens
GCA_001485455.1	Bacteria	Proteobacteria	Gammaproteobacteria	Enterobacterales	Enterobacteriaceae	Escherichia	Escherichia coli	Pathogens
GCA_001506185.1	Bacteria	Proteobacteria	Epsilonproteobacteria	Campylobacterales	Campylobacteraceae	Campylobacter	Campylobacter jejuni	Pathogens
GCA_001506205.1	Bacteria	Proteobacteria	Epsilonproteobacteria	Campylobacterales	Campylobacteraceae	Campylobacter	Campylobacter jejuni	Pathogens
GCA_001506225.1	Bacteria	Proteobacteria	Epsilonproteobacteria	Campylobacterales	Campylobacteraceae	Campylobacter	Campylobacter jejuni	Pathogens
GCA_001506245.1	Bacteria	Proteobacteria	Epsilonproteobacteria	Campylobacterales	Campylobacteraceae	Campylobacter	Campylobacter jejuni	Pathogens
GCA_001506265.1	Bacteria	Proteobacteria	Epsilonproteobacteria	Campylobacterales	Campylobacteraceae	Campylobacter	Campylobacter jejuni	Pathogens
GCA_001506285.1	Bacteria	Proteobacteria	Epsilonproteobacteria	Campylobacterales	Campylobacteraceae	Campylobacter	Campylobacter jejuni	Pathogens
GCA_001506305.1	Bacteria	Proteobacteria	Epsilonproteobacteria	Campylobacterales	Campylobacteraceae	Campylobacter	Campylobacter jejuni	Pathogens
GCA_001506325.1	Bacteria	Proteobacteria	Epsilonproteobacteria	Campylobacterales	Campylobacteraceae	Campylobacter	Campylobacter jejuni	Pathogens
GCA_001506345.1	Bacteria	Proteobacteria	Epsilonproteobacteria	Campylobacterales	Campylobacteraceae	Campylobacter	Campylobacter jejuni	Pathogens
GCA_001506365.1	Bacteria	Proteobacteria	Epsilonproteobacteria	Campylobacterales	Campylobacteraceae	Campylobacter	Campylobacter jejuni	Pathogens
GCA_001506385.1	Bacteria	Proteobacteria	Epsilonproteobacteria	Campylobacterales	Campylobacteraceae	Campylobacter	Campylobacter jejuni	Pathogens
GCA_001506405.1	Bacteria	Proteobacteria	Epsilonproteobacteria	Campylobacterales	Campylobacteraceae	Campylobacter	Campylobacter jejuni	Pathogens
GCA_001506425.1	Bacteria	Proteobacteria	Epsilonproteobacteria	Campylobacterales	Campylobacteraceae	Campylobacter	Campylobacter jejuni	Pathogens
GCA_001506445.1	Bacteria	Proteobacteria	Epsilonproteobacteria	Campylobacterales	Campylobacteraceae	Campylobacter	Campylobacter jejuni	Pathogens
GCA_001506465.1	Bacteria	Proteobacteria	Epsilonproteobacteria	Campylobacterales	Campylobacteraceae	Campylobacter	Campylobacter jejuni	Pathogens
GCA_001506485.1	Bacteria	Proteobacteria	Epsilonproteobacteria	Campylobacterales	Campylobacteraceae	Campylobacter	Campylobacter jejuni	Pathogens
GCA_001506505.1	Bacteria	Proteobacteria	Epsilonproteobacteria	Campylobacterales	Campylobacteraceae	Campylobacter	Campylobacter jejuni	Pathogens
GCA_001506525.1	Bacteria	Proteobacteria	Epsilonproteobacteria	Campylobacterales	Campylobacteraceae	Campylobacter	Campylobacter jejuni	Pathogens
GCA_001506545.1	Bacteria	Proteobacteria	Epsilonproteobacteria	Campylobacterales	Campylobacteraceae	Campylobacter	Campylobacter jejuni	Pathogens
GCA_001506565.1	Bacteria	Proteobacteria	Epsilonproteobacteria	Campylobacterales	Campylobacteraceae	Campylobacter	Campylobacter jejuni	Pathogens
GCA_001506585.1	Bacteria	Proteobacteria	Epsilonproteobacteria	Campylobacterales	Campylobacteraceae	Campylobacter	Campylobacter jejuni	Pathogens
GCA_001506605.1	Bacteria	Proteobacteria	Epsilonproteobacteria	Campylobacterales	Campylobacteraceae	Campylobacter	Campylobacter jejuni	Pathogens
GCA_001506625.1	Bacteria	Proteobacteria	Epsilonproteobacteria	Campylobacterales	Campylobacteraceae	Campylobacter	Campylobacter jejuni	Pathogens
GCA_001506645.1	Bacteria	Proteobacteria	Epsilonproteobacteria	Campylobacterales	Campylobacteraceae	Campylobacter	Campylobacter jejuni	Pathogens
GCA_001506665.1	Bacteria	Proteobacteria	Epsilonproteobacteria	Campylobacterales	Campylobacteraceae	Campylobacter	Campylobacter jejuni	Pathogens
GCA_001506685.1	Bacteria	Proteobacteria	Epsilonproteobacteria	Campylobacterales	Campylobacteraceae	Campylobacter	Campylobacter jejuni	Pathogens
GCA_001506705.1	Bacteria	Proteobacteria	Epsilonproteobacteria	Campylobacterales	Campylobacteraceae	Campylobacter	Campylobacter jejuni	Pathogens
GCA_001506725.1	Bacteria	Proteobacteria	Epsilonproteobacteria	Campylobacterales	Campylobacteraceae	Campylobacter	Campylobacter jejuni	Pathogens
GCA_001506745.1	Bacteria	Proteobacteria	Epsilonproteobacteria	Campylobacterales	Campylobacteraceae	Campylobacter	Campylobacter jejuni	Pathogens
GCA_001506765.1	Bacteria	Proteobacteria	Epsilonproteobacteria	Campylobacterales	Campylobacteraceae	Campylobacter	Campylobacter jejuni	Pathogens
GCA_001506785.1	Bacteria	Proteobacteria	Epsilonproteobacteria	Campylobacterales	Campylobacteraceae	Campylobacter	Campylobacter jejuni	Pathogens
GCA_001506805.1	Bacteria	Proteobacteria	Epsilonproteobacteria	Campylobacterales	Campylobacteraceae	Campylobacter	Campylobacter jejuni	Pathogens
GCA_001506825.1	Bacteria	Proteobacteria	Epsilonproteobacteria	Campylobacterales	Campylobacteraceae	Campylobacter	Campylobacter jejuni	Pathogens
GCA_001506845.1	Bacteria	Proteobacteria	Epsilonproteobacteria	Campylobacterales	Campylobacteraceae	Campylobacter	Campylobacter jejuni	Pathogens
GCA_001506865.1	Bacteria	Proteobacteria	Epsilonproteobacteria	Campylobacterales	Campylobacteraceae	Campylobacter	Campylobacter jejuni	Pathogens
GCA_001506885.1	Bacteria	Proteobacteria	Epsilonproteobacteria	Campylobacterales	Campylobacteraceae	Campylobacter	Campylobacter jejuni	Pathogens
GCA_001506905.1	Bacteria	Proteobacteria	Epsilonproteobacteria	Campylobacterales	Campylobacteraceae	Campylobacter	Campylobacter jejuni	Pathogens
GCA_001506925.1	Bacteria	Proteobacteria	Epsilonproteobacteria	Campylobacterales	Campylobacteraceae	Campylobacter	Campylobacter jejuni	Pathogens
GCA_001506945.1	Bacteria	Proteobacteria	Epsilonproteobacteria	Campylobacterales	Campylobacteraceae	Campylobacter	Campylobacter jejuni	Pathogens
GCA_001506965.1	Bacteria	Proteobacteria	Epsilonproteobacteria	Campylobacterales	Campylobacteraceae	Campylobacter	Campylobacter jejuni	Pathogens
GCA_001506985.1	Bacteria	Proteobacteria	Epsilonproteobacteria	Campylobacterales	Campylobacteraceae	Campylobacter	Campylobacter jejuni	Pathogens
GCA_001507005.1	Bacteria	Proteobacteria	Epsilonproteobacteria	Campylobacterales	Campylobacteraceae	Campylobacter	Campylobacter jejuni	Pathogens
GCA_001507025.1	Bacteria	Proteobacteria	Epsilonproteobacteria	Campylobacterales	Campylobacteraceae	Campylobacter	Campylobacter jejuni	Pathogens
GCA_001507045.1	Bacteria	Proteobacteria	Epsilonproteobacteria	Campylobacterales	Campylobacteraceae	Campylobacter	Campylobacter jejuni	Pathogens
GCA_001507065.1	Bacteria	Proteobacteria	Epsilonproteobacteria	Campylobacterales	Campylobacteraceae	Campylobacter	Campylobacter jejuni	Pathogens
GCA_001507085.1	Bacteria	Proteobacteria	Epsilonproteobacteria	Campylobacterales	Campylobacteraceae	Campylobacter	Campylobacter jejuni	Pathogens
GCA_001507105.1	Bacteria	Proteobacteria	Epsilonproteobacteria	Campylobacterales	Campylobacteraceae	Campylobacter	Campylobacter jejuni	Pathogens
GCA_001507125.1	Bacteria	Proteobacteria	Epsilonproteobacteria	Campylobacterales	Campylobacteraceae	Campylobacter	Campylobacter jejuni	Pathogens
GCA_001507145.1	Bacteria	Proteobacteria	Epsilonproteobacteria	Campylobacterales	Campylobacteraceae	Campylobacter	Campylobacter jejuni	Pathogens
GCA_001507165.1	Bacteria	Proteobacteria	Epsilonproteobacteria	Campylobacterales	Campylobacteraceae	Campylobacter	Campylobacter jejuni	Pathogens
GCA_001507185.1	Bacteria	Proteobacteria	Epsilonproteobacteria	Campylobacterales	Campylobacteraceae	Campylobacter	Campylobacter jejuni	Pathogens
GCA_001507205.1	Bacteria	Proteobacteria	Epsilonproteobacteria	Campylobacterales	Campylobacteraceae	Campylobacter	Campylobacter jejuni	Pathogens
GCA_001507225.1	Bacteria	Proteobacteria	Epsilonproteobacteria	Campylobacterales	Campylobacteraceae	Campylobacter	Campylobacter jejuni	Pathogens
GCA_001507245.1	Bacteria	Proteobacteria	Epsilonproteobacteria	Campylobacterales	Campylobacteraceae	Campylobacter	Campylobacter jejuni	Pathogens
GCA_001507265.1	Bacteria	Proteobacteria	Epsilonproteobacteria	Campylobacterales	Campylobacteraceae	Campylobacter	Campylobacter jejuni	Pathogens
GCA_001509195.1	Bacteria	Tenericutes	Mollicutes	Mycoplasmatales	Mycoplasmataceae	Mycoplasma	Mycoplasma pneumoniae	Pathogens
GCA_001509895.1	Bacteria	Proteobacteria	Betaproteobacteria	Burkholderiales	Alcaligenaceae	Bordetella	Bordetella pertussis	Pathogens
GCA_001509915.1	Bacteria	Proteobacteria	Betaproteobacteria	Burkholderiales	Alcaligenaceae	Bordetella	Bordetella pertussis	Pathogens
GCA_001513615.1	Bacteria	Proteobacteria	Gammaproteobacteria	Enterobacterales	Enterobacteriaceae	Escherichia	Escherichia coli	Pathogens
GCA_001513635.1	Bacteria	Proteobacteria	Gammaproteobacteria	Enterobacterales	Enterobacteriaceae	Escherichia	Escherichia coli	Pathogens
GCA_001513655.1	Bacteria	Proteobacteria	Gammaproteobacteria	Enterobacterales	Enterobacteriaceae	Escherichia	Escherichia coli	Pathogens
GCA_001513695.1	Bacteria	Firmicutes	Bacilli	Bacillales	Listeriaceae	Listeria	Listeria monocytogenes	Pathogens
GCA_001514375.1	Bacteria	Proteobacteria	Gammaproteobacteria	Pseudomonadales	Moraxellaceae	Acinetobacter	Acinetobacter baumannii	Pathogens
GCA_001515585.2	Bacteria	Proteobacteria	Gammaproteobacteria	Pseudomonadales	Pseudomonadaceae	Pseudomonas	Pseudomonas putida	Pathogens
GCA_001515665.1	Bacteria	Firmicutes	Bacilli	Bacillales	Staphylococcaceae	Staphylococcus	Staphylococcus aureus	Pathogens
GCA_001515685.1	Bacteria	Firmicutes	Bacilli	Bacillales	Staphylococcaceae	Staphylococcus	Staphylococcus aureus	Pathogens
GCA_001515705.1	Bacteria	Firmicutes	Bacilli	Bacillales	Staphylococcaceae	Staphylococcus	Staphylococcus aureus	Pathogens
GCA_001515725.1	Bacteria	Proteobacteria	Gammaproteobacteria	Enterobacterales	Enterobacteriaceae	Escherichia	Escherichia coli	Pathogens
GCA_001515745.1	Bacteria	Firmicutes	Bacilli	Bacillales	Staphylococcaceae	Staphylococcus	Staphylococcus aureus	Pathogens
GCA_001515765.1	Bacteria	Firmicutes	Bacilli	Bacillales	Staphylococcaceae	Staphylococcus	Staphylococcus aureus	Pathogens
GCA_001515845.2	Bacteria	Proteobacteria	Gammaproteobacteria	Pseudomonadales	Pseudomonadaceae	Pseudomonas	Pseudomonas aeruginosa	Pathogens
GCA_001515915.2	Bacteria	Proteobacteria	Gammaproteobacteria	Pseudomonadales	Pseudomonadaceae	Pseudomonas	Pseudomonas aeruginosa	Pathogens
GCA_001516005.1	Bacteria	Proteobacteria	Gammaproteobacteria	Pseudomonadales	Pseudomonadaceae	Pseudomonas	Pseudomonas aeruginosa	Pathogens
GCA_001516105.1	Bacteria	Proteobacteria	Gammaproteobacteria	Pseudomonadales	Pseudomonadaceae	Pseudomonas	Pseudomonas aeruginosa	Pathogens
GCA_001516165.2	Bacteria	Proteobacteria	Gammaproteobacteria	Pseudomonadales	Pseudomonadaceae	Pseudomonas	Pseudomonas aeruginosa	Pathogens
GCA_001516185.2	Bacteria	Proteobacteria	Gammaproteobacteria	Pseudomonadales	Pseudomonadaceae	Pseudomonas	Pseudomonas aeruginosa	Pathogens
GCA_001516205.2	Bacteria	Proteobacteria	Gammaproteobacteria	Pseudomonadales	Pseudomonadaceae	Pseudomonas	Pseudomonas aeruginosa	Pathogens
GCA_001516225.2	Bacteria	Proteobacteria	Gammaproteobacteria	Pseudomonadales	Pseudomonadaceae	Pseudomonas	Pseudomonas aeruginosa	Pathogens
GCA_001516245.2	Bacteria	Proteobacteria	Gammaproteobacteria	Pseudomonadales	Pseudomonadaceae	Pseudomonas	Pseudomonas aeruginosa	Pathogens
GCA_001516265.1	Bacteria	Proteobacteria	Gammaproteobacteria	Pseudomonadales	Pseudomonadaceae	Pseudomonas	Pseudomonas aeruginosa	Pathogens
GCA_001516305.2	Bacteria	Proteobacteria	Gammaproteobacteria	Pseudomonadales	Pseudomonadaceae	Pseudomonas	Pseudomonas aeruginosa	Pathogens
GCA_001516325.2	Bacteria	Proteobacteria	Gammaproteobacteria	Pseudomonadales	Pseudomonadaceae	Pseudomonas	Pseudomonas aeruginosa	Pathogens
GCA_001516345.1	Bacteria	Proteobacteria	Gammaproteobacteria	Pseudomonadales	Pseudomonadaceae	Pseudomonas	Pseudomonas aeruginosa	Pathogens
GCA_001516365.2	Bacteria	Proteobacteria	Gammaproteobacteria	Pseudomonadales	Pseudomonadaceae	Pseudomonas	Pseudomonas aeruginosa	Pathogens
GCA_001516385.1	Bacteria	Proteobacteria	Gammaproteobacteria	Pseudomonadales	Pseudomonadaceae	Pseudomonas	Pseudomonas aeruginosa	Pathogens
GCA_001517645.1	Bacteria	Proteobacteria	Gammaproteobacteria	Pseudomonadales	Moraxellaceae	Acinetobacter	Acinetobacter baumannii	Pathogens
GCA_001518735.1	Bacteria	Firmicutes	Bacilli	Lactobacillales	Enterococcaceae	Enterococcus	Enterococcus faecium	Pathogens
GCA_001518775.1	Bacteria	Proteobacteria	Gammaproteobacteria	Aeromonadales	Aeromonadaceae	Aeromonas	Aeromonas hydrophila	Pathogens
GCA_001518855.1	Bacteria	Proteobacteria	Gammaproteobacteria	Enterobacterales	Enterobacteriaceae	Shigella	Shigella sonnei	Pathogens
GCA_001518875.1	Bacteria	Firmicutes	Bacilli	Bacillales	Bacillaceae	Bacillus	Bacillus cereus	Pathogens
GCA_001518975.1	Bacteria	Proteobacteria	Gammaproteobacteria	Pseudomonadales	Pseudomonadaceae	Pseudomonas	Pseudomonas aeruginosa	Pathogens
GCA_001521715.1	Bacteria	Proteobacteria	Gammaproteobacteria	Enterobacterales	Enterobacteriaceae	Enterobacter	Enterobacter asburiae	Pathogens
GCA_001521895.1	Bacteria	Proteobacteria	Gammaproteobacteria	Enterobacterales	Enterobacteriaceae	Klebsiella	Klebsiella pneumoniae	Pathogens
GCA_001529935.1	Bacteria	Proteobacteria	Gammaproteobacteria	Enterobacterales	Enterobacteriaceae	Klebsiella	Klebsiella pneumoniae	Pathogens
GCA_001530015.1	Bacteria	Proteobacteria	Gammaproteobacteria	Enterobacterales	Enterobacteriaceae	Klebsiella	Klebsiella pneumoniae	Pathogens
GCA_001534785.1	Bacteria	Firmicutes	Bacilli	Bacillales	Bacillaceae	Bacillus	Bacillus subtilis	Pathogens
GCA_001535505.1	Bacteria	Firmicutes	Bacilli	Lactobacillales	Streptococcaceae	Streptococcus	Streptococcus pyogenes	Pathogens
GCA_001535565.1	Bacteria	Firmicutes	Bacilli	Lactobacillales	Streptococcaceae	Streptococcus	Streptococcus pyogenes	Pathogens
GCA_001541905.1	Bacteria	Firmicutes	Bacilli	Bacillales	Bacillaceae	Bacillus	Bacillus subtilis	Pathogens
GCA_001542675.2	Bacteria	Proteobacteria	Gammaproteobacteria	Enterobacterales	Enterobacteriaceae	Escherichia	Escherichia coli	Pathogens
GCA_001542795.2	Bacteria	Proteobacteria	Gammaproteobacteria	Pseudomonadales	Pseudomonadaceae	Pseudomonas	Pseudomonas aeruginosa	Pathogens
GCA_001542835.1	Bacteria	Proteobacteria	Gammaproteobacteria	Pseudomonadales	Pseudomonadaceae	Pseudomonas	Pseudomonas aeruginosa	Pathogens
GCA_001543085.1	Bacteria	Firmicutes	Bacilli	Lactobacillales	Streptococcaceae	Streptococcus	Streptococcus salivarius	Pathogens
GCA_001543225.1	Bacteria	Firmicutes	Bacilli	Bacillales	Bacillaceae	Bacillus	Bacillus anthracis	Pathogens
GCA_001543285.1	Bacteria	Firmicutes	Bacilli	Lactobacillales	Aerococcaceae	Aerococcus	Aerococcus viridans	Pathogens
GCA_001543995.1	Bacteria	Proteobacteria	Gammaproteobacteria	Pseudomonadales	Moraxellaceae	Acinetobacter	Acinetobacter baumannii	Pathogens
GCA_001544635.1	Bacteria	Proteobacteria	Gammaproteobacteria	Enterobacterales	Enterobacteriaceae	Escherichia	Escherichia coli	Pathogens
GCA_001544675.1	Bacteria	Actinobacteria	Actinobacteria	Corynebacteriales	Mycobacteriaceae	Mycobacterium	Mycobacterium tuberculosis	Pathogens
GCA_001544705.1	Bacteria	Actinobacteria	Actinobacteria	Corynebacteriales	Mycobacteriaceae	Mycobacterium	Mycobacterium tuberculosis	Pathogens
GCA_001544735.1	Bacteria	Actinobacteria	Actinobacteria	Corynebacteriales	Mycobacteriaceae	Mycobacterium	Mycobacterium tuberculosis	Pathogens
GCA_001544775.1	Bacteria	Actinobacteria	Actinobacteria	Corynebacteriales	Mycobacteriaceae	Mycobacterium	Mycobacterium tuberculosis	Pathogens
GCA_001544815.1	Bacteria	Actinobacteria	Actinobacteria	Corynebacteriales	Mycobacteriaceae	Mycobacterium	Mycobacterium tuberculosis	Pathogens
GCA_001544855.1	Bacteria	Actinobacteria	Actinobacteria	Corynebacteriales	Mycobacteriaceae	Mycobacterium	Mycobacterium tuberculosis	Pathogens
GCA_001544895.1	Bacteria	Actinobacteria	Actinobacteria	Corynebacteriales	Mycobacteriaceae	Mycobacterium	Mycobacterium tuberculosis	Pathogens
GCA_001544935.1	Bacteria	Actinobacteria	Actinobacteria	Corynebacteriales	Mycobacteriaceae	Mycobacterium	Mycobacterium tuberculosis	Pathogens
GCA_001544955.1	Bacteria	Actinobacteria	Actinobacteria	Corynebacteriales	Mycobacteriaceae	Mycobacterium	Mycobacterium tuberculosis	Pathogens
GCA_001544985.1	Bacteria	Actinobacteria	Actinobacteria	Corynebacteriales	Mycobacteriaceae	Mycobacterium	Mycobacterium tuberculosis	Pathogens
GCA_001545015.1	Bacteria	Actinobacteria	Actinobacteria	Corynebacteriales	Mycobacteriaceae	Mycobacterium	Mycobacterium tuberculosis	Pathogens
GCA_001545055.1	Bacteria	Actinobacteria	Actinobacteria	Corynebacteriales	Mycobacteriaceae	Mycobacterium	Mycobacterium tuberculosis	Pathogens
GCA_001547715.1	Bacteria	Firmicutes	Bacilli	Lactobacillales	Streptococcaceae	Streptococcus	Streptococcus pyogenes	Pathogens
GCA_001547815.1	Bacteria	Firmicutes	Bacilli	Lactobacillales	Streptococcaceae	Streptococcus	Streptococcus pyogenes	Pathogens
GCA_001547835.1	Bacteria	Firmicutes	Bacilli	Lactobacillales	Streptococcaceae	Streptococcus	Streptococcus pyogenes	Pathogens
GCA_001547955.1	Bacteria	Proteobacteria	Gammaproteobacteria	Pseudomonadales	Pseudomonadaceae	Pseudomonas	Pseudomonas aeruginosa	Pathogens
GCA_001548135.1	Bacteria	Proteobacteria	Gammaproteobacteria	Pseudomonadales	Pseudomonadaceae	Pseudomonas	Pseudomonas aeruginosa	Pathogens
GCA_001548175.1	Bacteria	Firmicutes	Bacilli	Bacillales	Bacillaceae	Bacillus	Bacillus thuringiensis	Pathogens
GCA_001548195.1	Bacteria	Bacteroidetes	Bacteroidia	Bacteroidales	Prevotellaceae	Prevotella	Prevotella intermedia	Pathogens
GCA_001548215.1	Bacteria	Firmicutes	Bacilli	Bacillales	Bacillaceae	Bacillus	Bacillus pumilus	Pathogens
GCA_001548295.1	Bacteria	Firmicutes	Bacilli	Bacillales	Staphylococcaceae	Staphylococcus	Staphylococcus aureus	Pathogens
GCA_001548315.1	Bacteria	Proteobacteria	Gammaproteobacteria	Enterobacterales	Enterobacteriaceae	Klebsiella	Klebsiella pneumoniae	Pathogens
GCA_001548335.1	Bacteria	Proteobacteria	Gammaproteobacteria	Pseudomonadales	Pseudomonadaceae	Pseudomonas	Pseudomonas aeruginosa	Pathogens
GCA_001548355.1	Bacteria	Proteobacteria	Gammaproteobacteria	Enterobacterales	Enterobacteriaceae	Klebsiella	Klebsiella oxytoca	Pathogens
GCA_001548415.1	Bacteria	Firmicutes	Bacilli	Bacillales	Staphylococcaceae	Staphylococcus	Staphylococcus aureus	Pathogens
GCA_001548585.1	Bacteria	Firmicutes	Bacilli	Bacillales	Listeriaceae	Listeria	Listeria monocytogenes	Pathogens
GCA_001548635.1	Bacteria	Firmicutes	Bacilli	Bacillales	Listeriaceae	Listeria	Listeria monocytogenes	Pathogens
GCA_001549655.1	Bacteria	Firmicutes	Bacilli	Bacillales	Staphylococcaceae	Staphylococcus	Staphylococcus aureus	Pathogens
GCA_001549675.1	Bacteria	Firmicutes	Bacilli	Bacillales	Staphylococcaceae	Staphylococcus	Staphylococcus aureus	Pathogens
GCA_001549715.1	Bacteria	Proteobacteria	Epsilonproteobacteria	Campylobacterales	Helicobacteraceae	Helicobacter	Helicobacter pylori	Pathogens
GCA_001549855.1	Bacteria	Proteobacteria	Epsilonproteobacteria	Campylobacterales	Helicobacteraceae	Helicobacter	Helicobacter pylori	Pathogens
GCA_001549875.1	Bacteria	Proteobacteria	Epsilonproteobacteria	Campylobacterales	Helicobacteraceae	Helicobacter	Helicobacter pylori	Pathogens
GCA_001551855.1	Bacteria	Firmicutes	Bacilli	Bacillales	Listeriaceae	Listeria	Listeria monocytogenes	Pathogens
GCA_001552035.1	Bacteria	Firmicutes	Bacilli	Lactobacillales	Streptococcaceae	Streptococcus	Streptococcus agalactiae	Pathogens
GCA_001558175.1	Bacteria	Tenericutes	Mollicutes	Mycoplasmatales	Mycoplasmataceae	Mycoplasma	Mycoplasma pneumoniae	Pathogens
GCA_001558215.1	Bacteria	Firmicutes	Bacilli	Lactobacillales	Streptococcaceae	Streptococcus	Streptococcus mutans	Pathogens
GCA_001558275.2	Bacteria	Firmicutes	Bacilli	Bacillales	Staphylococcaceae	Staphylococcus	Staphylococcus saprophyticus	Pathogens
GCA_001558295.2	Bacteria	Proteobacteria	Gammaproteobacteria	Enterobacterales	Enterobacteriaceae	Shigella	Shigella sonnei	Pathogens
GCA_001558375.2	Bacteria	Firmicutes	Bacilli	Bacillales	Staphylococcaceae	Staphylococcus	Staphylococcus saprophyticus	Pathogens
GCA_001558395.2	Bacteria	Proteobacteria	Betaproteobacteria	Burkholderiales	Alcaligenaceae	Bordetella	Bordetella pertussis	Pathogens
GCA_001558415.2	Bacteria	Proteobacteria	Gammaproteobacteria	Vibrionales	Vibrionaceae	Vibrio	Vibrio fluvialis	Pathogens
GCA_001558475.2	Bacteria	Proteobacteria	Gammaproteobacteria	Vibrionales	Vibrionaceae	Vibrio	Vibrio mimicus	Pathogens
GCA_001558495.2	Bacteria	Proteobacteria	Gammaproteobacteria	Vibrionales	Vibrionaceae	Vibrio	Vibrio parahaemolyticus	Pathogens
GCA_001558515.2	Bacteria	Proteobacteria	Gammaproteobacteria	Vibrionales	Vibrionaceae	Vibrio	Vibrio vulnificus	Pathogens
GCA_001558755.2	Bacteria	Proteobacteria	Betaproteobacteria	Burkholderiales	Alcaligenaceae	Achromobacter	Achromobacter xylosoxidans	Pathogens
GCA_001558775.1	Bacteria	Firmicutes	Bacilli	Bacillales	Staphylococcaceae	Staphylococcus	Staphylococcus lugdunensis	Pathogens
GCA_001558795.2	Bacteria	Firmicutes	Bacilli	Bacillales	Staphylococcaceae	Staphylococcus	Staphylococcus aureus	Pathogens
GCA_001558815.2	Bacteria	Firmicutes	Bacilli	Bacillales	Staphylococcaceae	Staphylococcus	Staphylococcus lugdunensis	Pathogens
GCA_001558855.2	Bacteria	Proteobacteria	Gammaproteobacteria	Enterobacterales	Morganellaceae	Providencia	Providencia stuartii	Pathogens
GCA_001558875.2	Bacteria	Firmicutes	Bacilli	Lactobacillales	Enterococcaceae	Enterococcus	Enterococcus gallinarum	Pathogens
GCA_001558895.2	Bacteria	Proteobacteria	Gammaproteobacteria	Enterobacterales	Morganellaceae	Morganella	Morganella morganii	Pathogens
GCA_001558915.2	Bacteria	Proteobacteria	Betaproteobacteria	Burkholderiales	Alcaligenaceae	Achromobacter	Achromobacter xylosoxidans	Pathogens
GCA_001558935.2	Bacteria	Proteobacteria	Gammaproteobacteria	Enterobacterales	Enterobacteriaceae	Citrobacter	Citrobacter amalonaticus	Pathogens
GCA_001558995.2	Bacteria	Proteobacteria	Gammaproteobacteria	Enterobacterales	Enterobacteriaceae	Escherichia	Escherichia coli	Pathogens
GCA_001559035.2	Bacteria	Proteobacteria	Alphaproteobacteria	Rhizobiales	Bartonellaceae	Bartonella	Bartonella bacilliformis	Pathogens
GCA_001559055.2	Bacteria	Proteobacteria	Betaproteobacteria	Burkholderiales	Alcaligenaceae	Bordetella	Bordetella bronchiseptica	Pathogens
GCA_001559075.2	Bacteria	Proteobacteria	Gammaproteobacteria	Enterobacterales	Enterobacteriaceae	Citrobacter	Citrobacter amalonaticus	Pathogens
GCA_001559175.2	Bacteria	Firmicutes	Bacilli	Lactobacillales	Streptococcaceae	Streptococcus	Streptococcus pyogenes	Pathogens
GCA_001559195.2	Bacteria	Proteobacteria	Betaproteobacteria	Burkholderiales	Alcaligenaceae	Achromobacter	Achromobacter xylosoxidans	Pathogens
GCA_001559615.2	Bacteria	Proteobacteria	Gammaproteobacteria	Enterobacterales	Enterobacteriaceae	Escherichia	Escherichia coli	Pathogens
GCA_001559635.1	Bacteria	Proteobacteria	Gammaproteobacteria	Enterobacterales	Enterobacteriaceae	Escherichia	Escherichia coli	Pathogens
GCA_001559655.1	Bacteria	Proteobacteria	Gammaproteobacteria	Enterobacterales	Enterobacteriaceae	Escherichia	Escherichia coli	Pathogens
GCA_001559675.1	Bacteria	Proteobacteria	Gammaproteobacteria	Enterobacterales	Enterobacteriaceae	Escherichia	Escherichia coli	Pathogens
GCA_001560895.1	Bacteria	Firmicutes	Bacilli	Lactobacillales	Streptococcaceae	Streptococcus	Streptococcus mitis	Pathogens
GCA_001563565.1	Bacteria	Proteobacteria	Epsilonproteobacteria	Campylobacterales	Campylobacteraceae	Campylobacter	Campylobacter jejuni	Pathogens
GCA_001565875.1	Bacteria	Firmicutes	Bacilli	Bacillales	Bacillaceae	Bacillus	Bacillus subtilis	Pathogens
GCA_001566335.1	Bacteria	Proteobacteria	Gammaproteobacteria	Enterobacterales	Enterobacteriaceae	Escherichia	Escherichia coli	Pathogens
GCA_001566615.1	Bacteria	Proteobacteria	Gammaproteobacteria	Enterobacterales	Enterobacteriaceae	Escherichia	Escherichia coli	Pathogens
GCA_001566635.1	Bacteria	Proteobacteria	Gammaproteobacteria	Enterobacterales	Enterobacteriaceae	Escherichia	Escherichia coli	Pathogens
GCA_001566655.1	Bacteria	Proteobacteria	Gammaproteobacteria	Enterobacterales	Enterobacteriaceae	Escherichia	Escherichia coli	Pathogens
GCA_001566675.1	Bacteria	Proteobacteria	Gammaproteobacteria	Enterobacterales	Enterobacteriaceae	Escherichia	Escherichia coli	Pathogens
GCA_001572685.1	Bacteria	Firmicutes	Bacilli	Lactobacillales	Streptococcaceae	Streptococcus	Streptococcus suis	Pathogens
GCA_001572725.1	Bacteria	Proteobacteria	Gammaproteobacteria	Enterobacterales	Yersiniaceae	Serratia	Serratia rubidaea	Pathogens
GCA_001572745.1	Bacteria	Proteobacteria	Gammaproteobacteria	Legionellales	Coxiellaceae	Coxiella	Coxiella burnetii	Pathogens
GCA_001573065.1	Bacteria	Proteobacteria	Gammaproteobacteria	Pseudomonadales	Moraxellaceae	Acinetobacter	Acinetobacter baumannii	Pathogens
GCA_001573085.1	Bacteria	Proteobacteria	Gammaproteobacteria	Pseudomonadales	Moraxellaceae	Acinetobacter	Acinetobacter baumannii	Pathogens
GCA_001573105.1	Bacteria	Proteobacteria	Gammaproteobacteria	Pseudomonadales	Moraxellaceae	Acinetobacter	Acinetobacter baumannii	Pathogens
GCA_001573125.1	Bacteria	Proteobacteria	Gammaproteobacteria	Pseudomonadales	Moraxellaceae	Acinetobacter	Acinetobacter baumannii	Pathogens
GCA_001577325.1	Bacteria	Proteobacteria	Gammaproteobacteria	Enterobacterales	Enterobacteriaceae	Escherichia	Escherichia coli	Pathogens
GCA_001578125.1	Bacteria	Proteobacteria	Gammaproteobacteria	Enterobacterales	Enterobacteriaceae	Shigella	Shigella flexneri	Pathogens
GCA_001578145.1	Bacteria	Proteobacteria	Gammaproteobacteria	Pseudomonadales	Moraxellaceae	Acinetobacter	Acinetobacter baumannii	Pathogens
GCA_001578165.1	Bacteria	Firmicutes	Bacilli	Bacillales	Bacillaceae	Bacillus	Bacillus pumilus	Pathogens
GCA_001578205.1	Bacteria	Firmicutes	Bacilli	Bacillales	Bacillaceae	Bacillus	Bacillus pumilus	Pathogens
GCA_001578435.2	Bacteria	Proteobacteria	Gammaproteobacteria	Pasteurellales	Pasteurellaceae	Pasteurella	Pasteurella multocida	Pathogens
GCA_001579765.1	Bacteria	Firmicutes	Clostridia	Clostridiales	Clostridiaceae	Clostridium	Clostridium perfringens	Pathogens
GCA_001579785.1	Bacteria	Firmicutes	Clostridia	Clostridiales	Clostridiaceae	Clostridium	Clostridium perfringens	Pathogens
GCA_001579825.1	Bacteria	Actinobacteria	Actinobacteria	Corynebacteriales	Corynebacteriaceae	Corynebacterium	Corynebacterium pseudotuberculosis	Pathogens
GCA_001579865.1	Bacteria	Actinobacteria	Actinobacteria	Corynebacteriales	Corynebacteriaceae	Corynebacterium	Corynebacterium pseudotuberculosis	Pathogens
GCA_001579885.2	Bacteria	Actinobacteria	Actinobacteria	Corynebacteriales	Corynebacteriaceae	Corynebacterium	Corynebacterium pseudotuberculosis	Pathogens
GCA_001579925.1	Bacteria	Actinobacteria	Actinobacteria	Corynebacteriales	Corynebacteriaceae	Corynebacterium	Corynebacterium pseudotuberculosis	Pathogens
GCA_001579965.1	Bacteria	Proteobacteria	Gammaproteobacteria	Enterobacterales	Enterobacteriaceae	Shigella	Shigella flexneri	Pathogens
GCA_001580175.1	Bacteria	Proteobacteria	Gammaproteobacteria	Enterobacterales	Enterobacteriaceae	Shigella	Shigella flexneri	Pathogens
GCA_001580385.1	Bacteria	Actinobacteria	Actinobacteria	Corynebacteriales	Mycobacteriaceae	Mycobacterium	Mycobacterium tuberculosis	Pathogens
GCA_001580495.1	Bacteria	Firmicutes	Bacilli	Bacillales	Staphylococcaceae	Staphylococcus	Staphylococcus aureus	Pathogens
GCA_001580515.1	Bacteria	Firmicutes	Bacilli	Bacillales	Staphylococcaceae	Staphylococcus	Staphylococcus aureus	Pathogens
GCA_001587015.1	Bacteria	Proteobacteria	Epsilonproteobacteria	Campylobacterales	Campylobacteraceae	Campylobacter	Campylobacter jejuni	Pathogens
GCA_001587035.1	Bacteria	Proteobacteria	Epsilonproteobacteria	Campylobacterales	Campylobacteraceae	Campylobacter	Campylobacter jejuni	Pathogens
GCA_001587115.1	Bacteria	Firmicutes	Bacilli	Lactobacillales	Enterococcaceae	Enterococcus	Enterococcus faecium	Pathogens
GCA_001590615.2	Bacteria	Proteobacteria	Gammaproteobacteria	Legionellales	Legionellaceae	Legionella	Legionella pneumophila	Pathogens
GCA_001590645.1	Bacteria	Proteobacteria	Gammaproteobacteria	Legionellales	Legionellaceae	Legionella	Legionella pneumophila	Pathogens
GCA_001590695.1	Bacteria	Proteobacteria	Gammaproteobacteria	Legionellales	Legionellaceae	Legionella	Legionella pneumophila	Pathogens
GCA_001592385.1	Bacteria	Firmicutes	Bacilli	Lactobacillales	Streptococcaceae	Streptococcus	Streptococcus agalactiae	Pathogens
GCA_001592425.1	Bacteria	Firmicutes	Bacilli	Lactobacillales	Streptococcaceae	Streptococcus	Streptococcus agalactiae	Pathogens
GCA_001592705.1	Bacteria	Proteobacteria	Gammaproteobacteria	Legionellales	Legionellaceae	Legionella	Legionella pneumophila	Pathogens
GCA_001593245.1	Bacteria	Proteobacteria	Gammaproteobacteria	Aeromonadales	Aeromonadaceae	Aeromonas	Aeromonas veronii	Pathogens
GCA_001593425.2	Bacteria	Proteobacteria	Gammaproteobacteria	Pseudomonadales	Moraxellaceae	Acinetobacter	Acinetobacter baumannii	Pathogens
GCA_001593565.1	Bacteria	Proteobacteria	Gammaproteobacteria	Enterobacterales	Enterobacteriaceae	Escherichia	Escherichia coli	Pathogens
GCA_001594205.1	Bacteria	Firmicutes	Bacilli	Bacillales	Staphylococcaceae	Staphylococcus	Staphylococcus aureus	Pathogens
GCA_001594325.2	Bacteria	Proteobacteria	Gammaproteobacteria	Pseudomonadales	Pseudomonadaceae	Pseudomonas	Pseudomonas aeruginosa	Pathogens
GCA_001594345.1	Bacteria	Firmicutes	Bacilli	Lactobacillales	Enterococcaceae	Enterococcus	Enterococcus faecium	Pathogens
GCA_001595725.1	Bacteria	Firmicutes	Bacilli	Bacillales	Bacillaceae	Bacillus	Bacillus thuringiensis	Pathogens
GCA_001596055.1	Bacteria	Firmicutes	Bacilli	Bacillales	Bacillaceae	Bacillus	Bacillus licheniformis	Pathogens
GCA_001596535.1	Bacteria	Firmicutes	Bacilli	Bacillales	Bacillaceae	Bacillus	Bacillus subtilis	Pathogens
GCA_001596775.2	Bacteria	Firmicutes	Bacilli	Bacillales	Listeriaceae	Listeria	Listeria monocytogenes	Pathogens
[truncated: 14,365 more rows]

## Sheet: Table S2
		MGE Number	MGE Size [mean±SD] (kb)	ARG Number per MGE [mean±SD]	ARG Number per MGE Size [mean±SD] (kb-1)
T4SS-type ICEs	Total ICEs	3761	108.8±75.3	-	-
	ARGs-carrying ICEs	560	124.0±98.7	2.2±2.0	0.024±0.022
	Total ICEs in class Bacilli	798	80.8±46.3	-	-
	ARGs-carrying ICEs in class Bacilli	282	85.9±44.7	1.5±1.1	0.021±0.016
	Total ICEs in class Gammaproteobacteria	1741	115.1±78.2	-	-
	ARGs-carrying ICEs in class Gammaproteobacteria	200	183.8±132.4	3.3±2.4	0.029±0.028
Conjugative Plasmids	Total Plasmids	3180	130.0±110.0	-	-
	ARGs-carrying Plasmids	1352	117.9±66.5	4.4±3.5	0.039±0.027
Class 1 Integrons	Total Integrons	1008	4.5±1.6	-	-
	ARGs-carrying Integrons	868	4.7±1.6	1.8±1.1	0.375±0.140

## Sheet: Table S3
T4SS-type ICEs												Conjugative Plasmids												Class 1 Integrons
1296 ARGs | 16 types			560 ARGs-carrying ICEs			1296 ARGs | 139 subtypes			560 ARGs-carrying ICEs			6276 ARGs | 13 types			1352 ARGs-carrying Plasmids			6276 ARGs | 147 subtypes			1352 ARGs-carrying Plasmids			1584 ARGs | 8 types			868 ARGs-carrying Integrons			1584 ARGs | 76 subtypes			868 ARGs-carrying Integrons
tetracycline	357	0.275463	321	0.573214		tetracycline__tetM	199	0.153549	198	0.353571		beta-lactam	1580	0.251753	1003	0.741864		sulfonamide__sul1	533	0.0849267	420	0.310651		aminoglycoside	591	0.373106	493	0.567972		aminoglycoside__aac(6')-I	246	0.155303	242	0.278802
aminoglycoside	277	0.213735	129	0.230357		sulfonamide__sul1	67	0.0516975	44	0.0785714		aminoglycoside	1433	0.22833	709	0.524408		multidrug__qacEdelta1	451	0.0718611	399	0.295118		trimethoprim	422	0.266414	419	0.482719		aminoglycoside__aadA	197	0.124369	196	0.225806
multidrug	204	0.157407	129	0.230357		aminoglycoside__aph(6)-I	57	0.0439815	51	0.0910714		sulfonamide	829	0.132091	603	0.446006		beta-lactam__TEM-1	448	0.071383	435	0.321746		beta-lactam	230	0.145202	204	0.235023		trimethoprim__dfrA12	167	0.105429	167	0.192396
sulfonamide	116	0.0895062	90	0.160714		aminoglycoside__aph(3'')-I	53	0.0408951	51	0.0910714		tetracycline	494	0.0787126	388	0.286982		sulfonamide__sul2	267	0.042543	261	0.193047		chloramphenicol	191	0.120581	181	0.208525		trimethoprim__dfrA17	150	0.094697	149	0.171659
beta-lactam	98	0.0756173	78	0.139286		macrolide-lincosamide-streptogramin__ermB	48	0.037037	47	0.0839286		multidrug	451	0.0718611	399	0.295118		aminoglycoside__aph(6)-I	267	0.042543	253	0.18713		rifamycin	107	0.0675505	107	0.123272		chloramphenicol__catB	123	0.0776515	123	0.141705
macrolide-lincosamide-streptogramin	83	0.0640432	70	0.125		sulfonamide__sul2	47	0.0362654	46	0.0821429		trimethoprim	406	0.0646909	386	0.285503		tetracycline__tetA	265	0.0422243	252	0.186391		quinolone	26	0.0164141	26	0.0299539		rifamycin__ADP-ribosylating transferase_arr	107	0.0675505	107	0.123272
chloramphenicol	81	0.0625	75	0.133929		chloramphenicol__floR	45	0.0347222	43	0.0767857		chloramphenicol	375	0.0597514	317	0.234467		aminoglycoside__aph(3'')-I	263	0.0419057	248	0.183432		macrolide-lincosamide-streptogramin	12	0.00757576	12	0.0138249		aminoglycoside__ant(2'')-I	70	0.0441919	70	0.0806452
vancomycin	18	0.0138889	5	0.00892857		aminoglycoside__aadE	40	0.0308642	32	0.0571429		macrolide-lincosamide-streptogramin	315	0.0501912	237	0.175296		aminoglycoside__aac(6')-I	261	0.041587	249	0.184172		tetracycline	5	0.00315657	4	0.00460829		chloramphenicol__cmlA	57	0.0359848	57	0.0656682
trimethoprim	16	0.0123457	16	0.0285714		aminoglycoside__aph(3')-I	32	0.0246914	32	0.0571429		quinolone	211	0.0336201	205	0.151627		macrolide-lincosamide-streptogramin__mphA	231	0.0368069	222	0.164201								trimethoprim__dfrA1	53	0.0334596	53	0.0610599
bacitracin	14	0.0108025	11	0.0196429		multidrug__qacEdelta1	32	0.0246914	19	0.0339286		rifamycin	76	0.0121096	75	0.0554734		aminoglycoside__aph(3')-I	166	0.02645	163	0.120562								aminoglycoside__aac(3)-I	37	0.0233586	37	0.0426267
rifamycin	13	0.0100309	2	0.00357143		multidrug__adeC	28	0.0216049	28	0.05		polymyxin	71	0.0113129	70	0.0517751		aminoglycoside__aac(3)-II	149	0.0237412	148	0.109467								beta-lactam__OXA-1	33	0.0208333	33	0.0380184
quinolone	9	0.00694444	9	0.0160714		tetracycline__tetH	28	0.0216049	24	0.0428571		bleomycin	21	0.00334608	21	0.0155325		trimethoprim__dfrA12	132	0.0210325	131	0.0968935								beta-lactam__PSE-1	30	0.0189394	30	0.0345622
unclassified	6	0.00462963	6	0.0107143		aminoglycoside__aph(3''')-III	25	0.0192901	24	0.0428571		unclassified	14	0.00223072	13	0.00961538		beta-lactam__KPC-2	130	0.0207138	123	0.0909763								beta-lactam__IMP-4	25	0.0157828	25	0.0288018
bleomycin	2	0.00154321	2	0.00357143		multidrug__mexF	21	0.0162037	21	0.0375								aminoglycoside__aadA	125	0.0199171	120	0.0887574								beta-lactam__OXA-10	25	0.0157828	23	0.0264977
fosfomycin	1	0.000771605	1	0.00178571		multidrug__mexT	21	0.0162037	21	0.0375								trimethoprim__dfrA14	122	0.0194391	120	0.0887574								quinolone__qnrA	23	0.0145202	23	0.0264977
kasugamycin	1	0.000771605	1	0.00178571		aminoglycoside__aac(6')-I	20	0.0154321	19	0.0339286								chloramphenicol__catA	110	0.0175271	108	0.0798817								beta-lactam__metallo-beta-lactamase	22	0.0138889	22	0.0253456
						beta-lactam__NDM-1	19	0.0146605	8	0.0142857								quinolone__qnrS	107	0.0170491	105	0.0776627								beta-lactam__OXA-2	22	0.0138889	22	0.0253456
						tetracycline__tetA	16	0.0123457	15	0.0267857								beta-lactam__CTX-M-15	107	0.0170491	101	0.0747041								trimethoprim__dfrA7	13	0.00820707	13	0.014977
						tetracycline__tetO	16	0.0123457	15	0.0267857								chloramphenicol__floR	94	0.0149777	92	0.0680473								aminoglycoside__aph(3'')-I	12	0.00757576	12	0.0138249
						multidrug__mexE	15	0.0115741	15	0.0267857								beta-lactam__CMY-2	90	0.0143403	82	0.0606509								aminoglycoside__aph(6)-I	12	0.00757576	12	0.0138249
						macrolide-lincosamide-streptogramin__mefA	14	0.0108025	14	0.025								beta-lactam__OXA-1	81	0.0129063	79	0.058432								trimethoprim__dfrA5	12	0.00757576	12	0.0138249
						multidrug__mepA	14	0.0108025	14	0.025								rifamycin__ADP-ribosylating transferase_arr	76	0.0121096	75	0.0554734								chloramphenicol__chloramphenicol exporter	10	0.00631313	10	0.0115207
						multidrug__oprN	14	0.0108025	14	0.025								beta-lactam__SHV-5	74	0.0117909	74	0.0547337								macrolide-lincosamide-streptogramin__ereA	10	0.00631313	10	0.0115207
						tetracycline__tetQ	14	0.0108025	14	0.025								beta-lactam__NDM-1	73	0.0116316	70	0.0517751								aminoglycoside__aac(6')-II	8	0.00505051	8	0.00921659
						beta-lactam__TEM-1	13	0.0100309	13	0.0232143								trimethoprim__dfrA17	73	0.0116316	69	0.0510355								trimethoprim__dfrA16	8	0.00505051	7	0.00806452
						tetracycline__tetL	13	0.0100309	13	0.0232143								quinolone__qnrB	70	0.0111536	70	0.0517751								beta-lactam__OXA-4	7	0.00441919	7	0.00806452
						rifamycin__ADP-ribosylating transferase_arr	13	0.0100309	2	0.00357143								polymyxin__mcr-1	60	0.00956023	59	0.0436391								beta-lactam__IMP-1	6	0.00378788	6	0.00691244
						chloramphenicol__cat_chloramphenicol acetyltransferase	12	0.00925926	12	0.0214286								chloramphenicol__catB	58	0.00924156	51	0.0377219								beta-lactam__VEB-1	5	0.00315657	5	0.00576037
						tetracycline__tetG	12	0.00925926	12	0.0214286								aminoglycoside__ant(2'')-I	54	0.00860421	54	0.0399408								trimethoprim__dfrA14	5	0.00315657	5	0.00576037
						aminoglycoside__aadA	11	0.00848765	11	0.0196429								beta-lactam__NDM-5	51	0.0081262	50	0.0369822								beta-lactam__IMP	4	0.00252525	4	0.00460829
						bacitracin__bacA	11	0.00848765	11	0.0196429								chloramphenicol__cmlA	50	0.00796686	50	0.0369822								beta-lactam__OXA-56	4	0.00252525	4	0.00460829
						trimethoprim__dfrA1	11	0.00848765	11	0.0196429								tetracycline__tetD	49	0.00780752	49	0.0362426								trimethoprim__dfrA15	4	0.00252525	4	0.00460829
						multidrug__EmrB-QacA family major facilitator transporter	10	0.00771605	10	0.0178571								tetracycline__tetB	47	0.00748885	46	0.0340237								beta-lactam__TEM-1	4	0.00252525	3	0.00345622
						aminoglycoside__ant(2'')-I	9	0.00694444	9	0.0160714								tetracycline__tetC	46	0.00732951	45	0.033284								aminoglycoside__aph(3')-I	3	0.00189394	3	0.00345622
						beta-lactam__OXA-2	9	0.00694444	9	0.0160714								trimethoprim__dfrA1	44	0.00701083	44	0.0325444								beta-lactam__CTX-M-15	3	0.00189394	3	0.00345622
						chloramphenicol__chloramphenicol exporter	9	0.00694444	9	0.0160714								chloramphenicol__chloramphenicol exporter	44	0.00701083	42	0.0310651								beta-lactam__IMP-14	3	0.00189394	3	0.00345622
						tetracycline__tetC	9	0.00694444	9	0.0160714								aminoglycoside__rmtB	43	0.0068515	43	0.0318047								beta-lactam__OXA-21	3	0.00189394	3	0.00345622
						tetracycline__tetD	9	0.00694444	9	0.0160714								macrolide-lincosamide-streptogramin__ermB	40	0.00637349	40	0.0295858								beta-lactam__VIM-2	3	0.00189394	3	0.00345622
						tetracycline__tetB	8	0.00617284	8	0.0142857								macrolide-lincosamide-streptogramin__ermC	39	0.00621415	39	0.0288462								trimethoprim__dfrA21	3	0.00189394	3	0.00345622
						tetracycline__tetR	8	0.00617284	8	0.0142857								beta-lactam__TEM-57	38	0.00605481	4	0.00295858								aminoglycoside__aac(3)-II	2	0.00126263	2	0.00230415
						beta-lactam__fmtC	7	0.00540123	7	0.0125								beta-lactam__KPC-3	37	0.00589547	34	0.0251479								aminoglycoside__aac(6')-31	2	0.00126263	2	0.00230415
						chloramphenicol__catB	7	0.00540123	7	0.0125								beta-lactam__OXA-48	36	0.00573614	35	0.0258876								beta-lactam__GES-19	2	0.00126263	2	0.00230415
						multidrug__mdtL	7	0.00540123	7	0.0125								beta-lactam__OXA-9	35	0.0055768	34	0.0251479								beta-lactam__GES-20	2	0.00126263	2	0.00230415
						vancomycin__vanG	7	0.00540123	3	0.00535714								beta-lactam__SHV	32	0.00509879	32	0.0236686								beta-lactam__GES-5	2	0.00126263	2	0.00230415
						multidrug__mdtC	6	0.00462963	6	0.0107143								beta-lactam__CTX-M-14	30	0.00478011	30	0.0221893								beta-lactam__GIM-1	2	0.00126263	2	0.00230415
						beta-lactam__KPC-2	6	0.00462963	4	0.00714286								beta-lactam__CTX-M-55	29	0.00462078	29	0.0214497								beta-lactam__IMP-9	2	0.00126263	2	0.00230415
						aminoglycoside__ant(9)-I	5	0.00385802	5	0.00892857								quinolone__qnrA	29	0.00462078	29	0.0214497								beta-lactam__NDM-1	2	0.00126263	2	0.00230415
						beta-lactam__class A beta-lactamase	5	0.00385802	5	0.00892857								beta-lactam__CTX-M-65	29	0.00462078	28	0.0207101								beta-lactam__NDM-5	2	0.00126263	2	0.00230415
						chloramphenicol__catA	5	0.00385802	5	0.00892857								sulfonamide__sul3	29	0.00462078	28	0.0207101								beta-lactam__OXA-101	2	0.00126263	2	0.00230415
						macrolide-lincosamide-streptogramin__lnuB	5	0.00385802	5	0.00892857								tetracycline__tetM	26	0.00414277	26	0.0192308								beta-lactam__OXA-129	2	0.00126263	2	0.00230415
						multidrug__mdtK	5	0.00385802	5	0.00892857								beta-lactam__OXA-10	26	0.00414277	24	0.0177515								beta-lactam__OXA-20	2	0.00126263	2	0.00230415
						quinolone__abaQ	5	0.00385802	5	0.00892857								beta-lactam__IMP-4	25	0.00398343	25	0.0184911								macrolide-lincosamide-streptogramin__mphA	2	0.00126263	2	0.00230415
						tetracycline__tet40	5	0.00385802	5	0.00892857								tetracycline__tetO	25	0.00398343	25	0.0184911								quinolone__qnrB	2	0.00126263	2	0.00230415
						tetracycline__tetW	5	0.00385802	5	0.00892857								bleomycin__bleomycin resistance protein	21	0.00334608	21	0.0155325								tetracycline__tetD	2	0.00126263	2	0.00230415
						aminoglycoside__aac(6')-31	4	0.00308642	4	0.00714286								aminoglycoside__rmtC	19	0.00302741	19	0.0140533								trimethoprim__dfrA25	2	0.00126263	2	0.00230415
						aminoglycoside__ant(4')-IIa	4	0.00308642	4	0.00714286								chloramphenicol__cat_chloramphenicol acetyltransferase	19	0.00302741	19	0.0140533								trimethoprim__dfrB1	2	0.00126263	2	0.00230415
						beta-lactam__OXA-56	4	0.00308642	4	0.00714286								aminoglycoside__aph(3''')-III	17	0.00270873	17	0.012574								trimethoprim__dfrB3	2	0.00126263	2	0.00230415
						multidrug__mdtB	4	0.00308642	4	0.00714286								beta-lactam__CTX-M	15	0.00239006	15	0.0110947								aminoglycoside__aadB	1	0.000631313	1	0.00115207
						tetracycline__tet32	4	0.00308642	4	0.00714286								tetracycline__tetracycline_resistance_protein	15	0.00239006	15	0.0110947								aminoglycoside__rmtC	1	0.000631313	1	0.00115207
						tetracycline__tetracycline_resistance_protein	4	0.00308642	4	0.00714286								beta-lactam__metallo-beta-lactamase	15	0.00239006	14	0.010355								beta-lactam__CARB-12	1	0.000631313	1	0.00115207
						aminoglycoside__aac(3)-II	4	0.00308642	3	0.00535714								trimethoprim__dfrA5	13	0.00207138	13	0.00961538								beta-lactam__CMY-6	1	0.000631313	1	0.00115207
						beta-lactam__SHV-5	4	0.00308642	3	0.00535714								aminoglycoside__aph(4)-I	12	0.00191205	12	0.00887574								beta-lactam__IMP-13	1	0.000631313	1	0.00115207
						aminoglycoside__rmtD	3	0.00231481	3	0.00535714								beta-lactam__OXA-181	12	0.00191205	12	0.00887574								beta-lactam__IMP-18	1	0.000631313	1	0.00115207
						bacitracin__bcrA	3	0.00231481	3	0.00535714								unclassified__16S rRNA methylase	12	0.00191205	11	0.00813609								beta-lactam__IMP-6	1	0.000631313	1	0.00115207
						beta-lactam__CfxA2	3	0.00231481	3	0.00535714								aminoglycoside__aac(3)-IV	11	0.00175271	11	0.00813609								beta-lactam__OXA-32	1	0.000631313	1	0.00115207
						beta-lactam__CMY-2	3	0.00231481	3	0.00535714								aminoglycoside__aac(3)-VI	11	0.00175271	11	0.00813609								beta-lactam__OXA-35	1	0.000631313	1	0.00115207
						beta-lactam__OXA-1	3	0.00231481	3	0.00535714								aminoglycoside__rmtF	11	0.00175271	11	0.00813609								beta-lactam__SHV	1	0.000631313	1	0.00115207
						beta-lactam__SHV	3	0.00231481	3	0.00535714								beta-lactam__CMY-6	11	0.00175271	11	0.00813609								beta-lactam__SIM-1	1	0.000631313	1	0.00115207
						macrolide-lincosamide-streptogramin__ermC	3	0.00231481	3	0.00535714								tetracycline__tetG	11	0.00175271	11	0.00813609								beta-lactam__VEB-2	1	0.000631313	1	0.00115207
						multidrug__adeB	3	0.00231481	3	0.00535714								aminoglycoside__aac(3)-I	10	0.00159337	10	0.00739645								beta-lactam__VIM-1	1	0.000631313	1	0.00115207
						multidrug__mdtH	3	0.00231481	3	0.00535714								beta-lactam__DHA-6	9	0.00143403	9	0.0066568								chloramphenicol__cat_chloramphenicol acetyltransferase	1	0.000631313	1	0.00115207
						multidrug__multidrug_transporter	3	0.00231481	3	0.00535714								beta-lactam__NDM-7	9	0.00143403	9	0.0066568								quinolone__qnrS	1	0.000631313	1	0.00115207
						tetracycline__tetJ	3	0.00231481	3	0.00535714								beta-lactam__OXA-2	9	0.00143403	9	0.0066568								tetracycline__tetA	1	0.000631313	1	0.00115207
						trimethoprim__dfrA12	3	0.00231481	3	0.00535714								beta-lactam__OXA-23	9	0.00143403	9	0.0066568								tetracycline__tetB	1	0.000631313	1	0.00115207
						unclassified__transcriptional regulatory protein CpxR cpxR	3	0.00231481	3	0.00535714								polymyxin__mcr-3	9	0.00143403	9	0.0066568								tetracycline__tetC	1	0.000631313	1	0.00115207
						vancomycin__vanR	3	0.00231481	3	0.00535714								beta-lactam__FOX-5	8	0.0012747	8	0.00591716								trimethoprim__dfrB6	1	0.000631313	1	0.00115207
						vancomycin__vanS	3	0.00231481	3	0.00535714								trimethoprim__dfrA19	8	0.0012747	8	0.00591716
						aminoglycoside__aac(6')-II	2	0.00154321	2	0.00357143								beta-lactam__CTX-M-1	7	0.00111536	7	0.00517751
						aminoglycoside__bifunctional aminoglycoside N-acetyltransferase and aminoglycoside phosphotransferase	2	0.00154321	2	0.00357143								beta-lactam__TEM-20	7	0.00111536	1	0.000739645
						aminoglycoside__rmtB	2	0.00154321	2	0.00357143								aminoglycoside__aph(2'')-Ie	6	0.000956023	6	0.00443787
						beta-lactam__IMP-14	2	0.00154321	2	0.00357143								beta-lactam__CMY-4	6	0.000956023	6	0.00443787
						beta-lactam__metallo-beta-lactamase	2	0.00154321	2	0.00357143								beta-lactam__PSE-1	6	0.000956023	6	0.00443787
						beta-lactam__PSE-1	2	0.00154321	2	0.00357143								beta-lactam__TEM-135	6	0.000956023	6	0.00443787
						beta-lactam__SHV-1	2	0.00154321	2	0.00357143								beta-lactam__OXA-29	5	0.000796686	5	0.00369822
						bleomycin__bleO	2	0.00154321	2	0.00357143								beta-lactam__SHV-1	5	0.000796686	5	0.00369822
						chloramphenicol__cmlA	2	0.00154321	2	0.00357143								quinolone__qepA	5	0.000796686	5	0.00369822
						macrolide-lincosamide-streptogramin__erm(TR)	2	0.00154321	2	0.00357143								beta-lactam__CTX-M-2	4	0.000637349	4	0.00295858
						macrolide-lincosamide-streptogramin__ermA	2	0.00154321	2	0.00357143								beta-lactam__KPC-4	4	0.000637349	4	0.00295858
						macrolide-lincosamide-streptogramin__ermT	2	0.00154321	2	0.00357143								beta-lactam__TEM-30	4	0.000637349	4	0.00295858
						macrolide-lincosamide-streptogramin__mphA	2	0.00154321	2	0.00357143								beta-lactam__VEB-1	4	0.000637349	4	0.00295858
						multidrug__adeA	2	0.00154321	2	0.00357143								beta-lactam__VEB-3	4	0.000637349	4	0.00295858
						multidrug__emrA	2	0.00154321	2	0.00357143								macrolide-lincosamide-streptogramin__ereA	4	0.000637349	4	0.00295858
						multidrug__emrE	2	0.00154321	2	0.00357143								tetracycline__tetX4	4	0.000637349	4	0.00295858
						multidrug__major_facilitator_superfamily_transporter	2	0.00154321	2	0.00357143								aminoglycoside__aac(6')-II	4	0.000637349	3	0.00221893
						multidrug__TolC	2	0.00154321	2	0.00357143								beta-lactam__CTX-M-129	3	0.000478011	3	0.00221893
						quinolone__qnrB	2	0.00154321	2	0.00357143								beta-lactam__CTX-M-24	3	0.000478011	3	0.00221893
						quinolone__qnrS	2	0.00154321	2	0.00357143								beta-lactam__NDM-6	3	0.000478011	3	0.00221893
						sulfonamide__sul3	2	0.00154321	2	0.00357143								beta-lactam__NDM-9	3	0.000478011	3	0.00221893
						tetracycline__tetX2	2	0.00154321	2	0.00357143								tetracycline__tet31	3	0.000478011	3	0.00221893
						trimethoprim__dfrA17	2	0.00154321	2	0.00357143								trimethoprim__dfrA15	3	0.000478011	3	0.00221893
						vancomycin__vanU	2	0.00154321	2	0.00357143								trimethoprim__dfrA23	3	0.000478011	3	0.00221893
						vancomycin__vanW	2	0.00154321	2	0.00357143								aminoglycoside__aadE	2	0.000318674	2	0.00147929
						aminoglycoside__aad(9)	1	0.000771605	1	0.00178571								beta-lactam__CAZ-6	2	0.000318674	2	0.00147929
						aminoglycoside__aadB	1	0.000771605	1	0.00178571								beta-lactam__CMY-16	2	0.000318674	2	0.00147929
						aminoglycoside__aph(3')-IIb	1	0.000771605	1	0.00178571								beta-lactam__IMP-1	2	0.000318674	2	0.00147929
						aminoglycoside__rmtF	1	0.000771605	1	0.00178571								beta-lactam__IMP-8	2	0.000318674	2	0.00147929
						beta-lactam__blaB	1	0.000771605	1	0.00178571								beta-lactam__NDM-4	2	0.000318674	2	0.00147929
						beta-lactam__CTX-M-15	1	0.000771605	1	0.00178571								beta-lactam__SHV-2	2	0.000318674	2	0.00147929
						beta-lactam__DHA-6	1	0.000771605	1	0.00178571								beta-lactam__TEM-190	2	0.000318674	2	0.00147929
						beta-lactam__GES-5	1	0.000771605	1	0.00178571								beta-lactam__TEM-40	2	0.000318674	2	0.00147929
						beta-lactam__IMP-1	1	0.000771605	1	0.00178571								tetracycline__tetE	2	0.000318674	2	0.00147929
						beta-lactam__IMP-13	1	0.000771605	1	0.00178571								trimethoprim__dfrA7	2	0.000318674	2	0.00147929
						beta-lactam__mecA	1	0.000771605	1	0.00178571								trimethoprim__dfrB3	2	0.000318674	2	0.00147929
						beta-lactam__mecR1	1	0.000771605	1	0.00178571								aminoglycoside__aph(3')-VII	1	0.000159337	1	0.000739645
						beta-lactam__OKP-B	1	0.000771605	1	0.00178571								aminoglycoside__rmtG	1	0.000159337	1	0.000739645
						beta-lactam__OXA-109	1	0.000771605	1	0.00178571								beta-lactam__class A beta-lactamase	1	0.000159337	1	0.000739645
						beta-lactam__OXA-21	1	0.000771605	1	0.00178571								beta-lactam__CMY-111	1	0.000159337	1	0.000739645
						chloramphenicol__catD	1	0.000771605	1	0.00178571								beta-lactam__CMY-44	1	0.000159337	1	0.000739645
						fosfomycin__fosB	1	0.000771605	1	0.00178571								beta-lactam__CTX-M-62	1	0.000159337	1	0.000739645
						kasugamycin__kasugamycin resistance protein ksgA	1	0.000771605	1	0.00178571								beta-lactam__GES-11	1	0.000159337	1	0.000739645
						macrolide-lincosamide-streptogramin__ereA	1	0.000771605	1	0.00178571								beta-lactam__IMI-2	1	0.000159337	1	0.000739645
						macrolide-lincosamide-streptogramin__ermG	1	0.000771605	1	0.00178571								beta-lactam__IMP-14	1	0.000159337	1	0.000739645
						macrolide-lincosamide-streptogramin__lsa	1	0.000771605	1	0.00178571								beta-lactam__KHM-1	1	0.000159337	1	0.000739645
						macrolide-lincosamide-streptogramin__macA	1	0.000771605	1	0.00178571								beta-lactam__KPC-12	1	0.000159337	1	0.000739645
						macrolide-lincosamide-streptogramin__macB	1	0.000771605	1	0.00178571								beta-lactam__KPC-6	1	0.000159337	1	0.000739645
						multidrug__emrB	1	0.000771605	1	0.00178571								beta-lactam__NDM-16	1	0.000159337	1	0.000739645
						multidrug__emrD	1	0.000771605	1	0.00178571								beta-lactam__NDM-19	1	0.000159337	1	0.000739645
						multidrug__mdfA	1	0.000771605	1	0.00178571								beta-lactam__OXA-163	1	0.000159337	1	0.000739645
						multidrug__mdtA	1	0.000771605	1	0.00178571								beta-lactam__OXA-164	1	0.000159337	1	0.000739645
						multidrug__mdtD	1	0.000771605	1	0.00178571								beta-lactam__OXA-4	1	0.000159337	1	0.000739645
						multidrug__mdtG	1	0.000771605	1	0.00178571								beta-lactam__OXA-58	1	0.000159337	1	0.000739645
						multidrug__mexD	1	0.000771605	1	0.00178571								beta-lactam__PER-1	1	0.000159337	1	0.000739645
						multidrug__norA	1	0.000771605	1	0.00178571								beta-lactam__TEM-112	1	0.000159337	1	0.000739645
						tetracycline__tetK	1	0.000771605	1	0.00178571								beta-lactam__TEM-156	1	0.000159337	1	0.000739645
						tetracycline__tetS	1	0.000771605	1	0.00178571								beta-lactam__TEM-169	1	0.000159337	1	0.000739645
						unclassified__16S rRNA methylase	1	0.000771605	1	0.00178571								beta-lactam__TEM-185	1	0.000159337	1	0.000739645
						unclassified__cAMP-regulatory protein	1	0.000771605	1	0.00178571								beta-lactam__TEM-2	1	0.000159337	1	0.000739645
						unclassified__truncated putative response regulator ArlR	1	0.000771605	1	0.00178571								macrolide-lincosamide-streptogramin__mphB	1	0.000159337	1	0.000739645
						vancomycin__vanY	1	0.000771605	1	0.00178571								polymyxin__mcr-1.6	1	0.000159337	1	0.000739645
																		polymyxin__mcr-5	1	0.000159337	1	0.000739645
																		tetracycline__tetY	1	0.000159337	1	0.000739645
																		trimethoprim__dfrA16	1	0.000159337	1	0.000739645
																		trimethoprim__dfrA21	1	0.000159337	1	0.000739645
																		trimethoprim__dfrA25	1	0.000159337	1	0.000739645
																		trimethoprim__dfrB1	1	0.000159337	1	0.000739645
																		unclassified__antibiotic resistance rRNA adenine methyltransferase	1	0.000159337	1	0.000739645
																		unclassified__bacterial regulatory protein LuxR	1	0.000159337	1	0.000739645

## Sheet: Table S4
T4SS-type ICEs | class-Bacilli											T4SS-type ICEs | class-Gammaproteobacteria
429 ARGs | 10 types			282 ARGs-carrying ICEs		429 ARGs | 43 subtypes			282 ARGs-carrying ICEs			706 ARGs | 14 types			200 ARGs-carrying ICEs		706 ARGs | 93 subtypes			200 ARGs-carrying ICEs
tetracycline	213	0.496503	203	0.719858	tetracycline__tetM	175	0.407925	175	0.620567		aminoglycoside	182	0.25779	83	0.415	sulfonamide__sul1	56	0.0793201	37	0.185
macrolide-lincosamide-streptogramin	65	0.151515	54	0.191489	macrolide-lincosamide-streptogramin__ermB	41	0.0955711	40	0.141844		multidrug	143	0.20255	69	0.345	aminoglycoside__aph(3'')-I	47	0.0665722	46	0.23
multidrug	54	0.125874	54	0.191489	aminoglycoside__aadE	26	0.0606061	21	0.0744681		sulfonamide	99	0.140227	77	0.385	aminoglycoside__aph(6)-I	47	0.0665722	46	0.23
aminoglycoside	50	0.11655	26	0.0921986	multidrug__adeC	25	0.0582751	25	0.0886525		tetracycline	83	0.117564	62	0.31	chloramphenicol__floR	43	0.0609065	41	0.205
vancomycin	18	0.041958	5	0.0177305	aminoglycoside__aph(3''')-III	19	0.044289	18	0.0638298		beta-lactam	74	0.104816	56	0.28	sulfonamide__sul2	41	0.0580737	40	0.2
beta-lactam	13	0.030303	12	0.0425532	tetracycline__tetO	15	0.034965	14	0.0496454		chloramphenicol	69	0.0977337	63	0.315	aminoglycoside__aph(3')-I	32	0.0453258	32	0.16
bacitracin	8	0.018648	5	0.0177305	multidrug__mepA	14	0.032634	14	0.0496454		trimethoprim	15	0.0212465	15	0.075	tetracycline__tetH	28	0.0396601	24	0.12
chloramphenicol	6	0.013986	6	0.0212766	macrolide-lincosamide-streptogramin__mefA	13	0.030303	13	0.0460993		rifamycin	13	0.0184136	2	0.01	multidrug__qacEdelta1	25	0.0354108	13	0.065
fosfomycin	1	0.002331	1	0.0035461	tetracycline__tetL	13	0.030303	13	0.0460993		quinolone	9	0.0127479	9	0.045	multidrug__mexF	21	0.029745	21	0.105
unclassified	1	0.002331	1	0.0035461	multidrug__EmrB-QacA family major facilitator transporter	10	0.02331	10	0.035461		bacitracin	6	0.00849858	6	0.03	multidrug__mexT	21	0.029745	21	0.105
	429				beta-lactam__fmtC	7	0.016317	7	0.0248227		unclassified	5	0.00708215	5	0.025	beta-lactam__NDM-1	19	0.0269122	8	0.04
					vancomycin__vanG	7	0.016317	3	0.0106383		macrolide-lincosamide-streptogramin	5	0.00708215	4	0.02	aminoglycoside__aac(6')-I	18	0.0254958	18	0.09
					chloramphenicol__cat_chloramphenicol acetyltransferase	6	0.013986	6	0.0212766		bleomycin	2	0.00283286	2	0.01	multidrug__mexE	15	0.0212465	15	0.075
					bacitracin__bacA	5	0.011655	5	0.0177305		kasugamycin	1	0.00141643	1	0.005	multidrug__oprN	14	0.01983	14	0.07
					beta-lactam__class A beta-lactamase	4	0.00932401	4	0.0141844			706				rifamycin__ADP-ribosylating transferase_arr	13	0.0184136	2	0.01
					tetracycline__tetracycline_resistance_protein	4	0.00932401	4	0.0141844							beta-lactam__TEM-1	12	0.0169972	12	0.06
					bacitracin__bcrA	3	0.00699301	3	0.0106383							aminoglycoside__aadA	11	0.0155807	11	0.055
					macrolide-lincosamide-streptogramin__ermC	3	0.00699301	3	0.0106383							tetracycline__tetG	10	0.0141643	10	0.05
					vancomycin__vanR	3	0.00699301	3	0.0106383							trimethoprim__dfrA1	10	0.0141643	10	0.05
					vancomycin__vanS	3	0.00699301	3	0.0106383							aminoglycoside__ant(2'')-I	9	0.0127479	9	0.045
					aminoglycoside__ant(9)-I	2	0.004662	2	0.0070922							beta-lactam__OXA-2	9	0.0127479	9	0.045
					aminoglycoside__bifunctional aminoglycoside N-acetyltransferase and aminoglycoside phosphotransferase	2	0.004662	2	0.0070922							chloramphenicol__chloramphenicol exporter	9	0.0127479	9	0.045
					macrolide-lincosamide-streptogramin__erm(TR)	2	0.004662	2	0.0070922							tetracycline__tetA	9	0.0127479	9	0.045
					macrolide-lincosamide-streptogramin__ermT	2	0.004662	2	0.0070922							tetracycline__tetB	8	0.0113314	8	0.04
					macrolide-lincosamide-streptogramin__lnuB	2	0.004662	2	0.0070922							tetracycline__tetC	8	0.0113314	8	0.04
					multidrug__major_facilitator_superfamily_transporter	2	0.004662	2	0.0070922							tetracycline__tetD	8	0.0113314	8	0.04
					tetracycline__tet32	2	0.004662	2	0.0070922							tetracycline__tetR	8	0.0113314	8	0.04
					tetracycline__tet40	2	0.004662	2	0.0070922							multidrug__mdtL	7	0.00991501	7	0.035
					vancomycin__vanU	2	0.004662	2	0.0070922							bacitracin__bacA	6	0.00849858	6	0.03
					vancomycin__vanW	2	0.004662	2	0.0070922							chloramphenicol__cat_chloramphenicol acetyltransferase	6	0.00849858	6	0.03
					aminoglycoside__aad(9)	1	0.002331	1	0.0035461							multidrug__mdtC	6	0.00849858	6	0.03
					beta-lactam__mecA	1	0.002331	1	0.0035461							chloramphenicol__catA	5	0.00708215	5	0.025
					beta-lactam__mecR1	1	0.002331	1	0.0035461							chloramphenicol__catB	5	0.00708215	5	0.025
					fosfomycin__fosB	1	0.002331	1	0.0035461							multidrug__mdtK	5	0.00708215	5	0.025
					macrolide-lincosamide-streptogramin__ermA	1	0.002331	1	0.0035461							quinolone__abaQ	5	0.00708215	5	0.025
					macrolide-lincosamide-streptogramin__lsa	1	0.002331	1	0.0035461							beta-lactam__OXA-56	4	0.00566572	4	0.02
					multidrug__mdtH	1	0.002331	1	0.0035461							multidrug__mdtB	4	0.00566572	4	0.02
					multidrug__multidrug_transporter	1	0.002331	1	0.0035461							aminoglycoside__aac(3)-II	4	0.00566572	3	0.015
					multidrug__norA	1	0.002331	1	0.0035461							beta-lactam__KPC-2	4	0.00566572	3	0.015
					tetracycline__tetK	1	0.002331	1	0.0035461							beta-lactam__SHV-5	4	0.00566572	3	0.015
					tetracycline__tetS	1	0.002331	1	0.0035461							aminoglycoside__ant(4')-IIa	3	0.00424929	3	0.015
					unclassified__truncated putative response regulator ArlR	1	0.002331	1	0.0035461							aminoglycoside__rmtD	3	0.00424929	3	0.015
					vancomycin__vanY	1	0.002331	1	0.0035461							beta-lactam__CMY-2	3	0.00424929	3	0.015
						429										beta-lactam__OXA-1	3	0.00424929	3	0.015
																beta-lactam__SHV	3	0.00424929	3	0.015
																multidrug__adeB	3	0.00424929	3	0.015
																multidrug__adeC	3	0.00424929	3	0.015
																tetracycline__tetJ	3	0.00424929	3	0.015
																trimethoprim__dfrA12	3	0.00424929	3	0.015
																unclassified__transcriptional regulatory protein CpxR cpxR	3	0.00424929	3	0.015
																aminoglycoside__aac(6')-31	2	0.00283286	2	0.01
																aminoglycoside__rmtB	2	0.00283286	2	0.01
																beta-lactam__metallo-beta-lactamase	2	0.00283286	2	0.01
																beta-lactam__PSE-1	2	0.00283286	2	0.01
																beta-lactam__SHV-1	2	0.00283286	2	0.01
																bleomycin__bleO	2	0.00283286	2	0.01
																macrolide-lincosamide-streptogramin__mphA	2	0.00283286	2	0.01
																multidrug__adeA	2	0.00283286	2	0.01
																multidrug__emrA	2	0.00283286	2	0.01
																multidrug__emrE	2	0.00283286	2	0.01
																multidrug__mdtH	2	0.00283286	2	0.01
																multidrug__multidrug_transporter	2	0.00283286	2	0.01
																multidrug__TolC	2	0.00283286	2	0.01
																quinolone__qnrB	2	0.00283286	2	0.01
																quinolone__qnrS	2	0.00283286	2	0.01
																sulfonamide__sul3	2	0.00283286	2	0.01
																trimethoprim__dfrA17	2	0.00283286	2	0.01
																aminoglycoside__aac(6')-II	1	0.00141643	1	0.005
																aminoglycoside__aadB	1	0.00141643	1	0.005
																aminoglycoside__aph(3')-IIb	1	0.00141643	1	0.005
																aminoglycoside__rmtF	1	0.00141643	1	0.005
																beta-lactam__CTX-M-15	1	0.00141643	1	0.005
																beta-lactam__DHA-6	1	0.00141643	1	0.005
																beta-lactam__GES-5	1	0.00141643	1	0.005
																beta-lactam__IMP-1	1	0.00141643	1	0.005
																beta-lactam__IMP-13	1	0.00141643	1	0.005
																beta-lactam__OKP-B	1	0.00141643	1	0.005
																beta-lactam__OXA-109	1	0.00141643	1	0.005
																chloramphenicol__cmlA	1	0.00141643	1	0.005
																kasugamycin__kasugamycin resistance protein ksgA	1	0.00141643	1	0.005
																macrolide-lincosamide-streptogramin__ereA	1	0.00141643	1	0.005
																macrolide-lincosamide-streptogramin__macA	1	0.00141643	1	0.005
																macrolide-lincosamide-streptogramin__macB	1	0.00141643	1	0.005
																multidrug__emrB	1	0.00141643	1	0.005
																multidrug__emrD	1	0.00141643	1	0.005
																multidrug__mdfA	1	0.00141643	1	0.005
																multidrug__mdtA	1	0.00141643	1	0.005
																multidrug__mdtD	1	0.00141643	1	0.005
																multidrug__mdtG	1	0.00141643	1	0.005
																multidrug__mexD	1	0.00141643	1	0.005
																tetracycline__tetM	1	0.00141643	1	0.005
																unclassified__16S rRNA methylase	1	0.00141643	1	0.005
																unclassified__cAMP-regulatory protein	1	0.00141643	1	0.005
																	706

## Sheet: Table S5
ICEs | Pathogen											ICEs | Non-pathogen											Plasmids | Pathogen											Plasmids | Non-pathogen											Integrons | Pathogen
1026 ARGs | 16 types			432 ARGs-carrying ICEs		1026 ARGs | 124 subtypes			432 ARGs-carrying ICEs			270 ARGs | 11 types			128 ARGs-carrying ICEs		270 ARGs | 69 subtypes			128 ARGs-carrying ICEs			5091 ARGs | 13 types			1096 ARGs-carrying Plasmids		5091 ARGs | 138 subtypes			1096 ARGs-carrying Plasmids			1185 ARGs | 13 types			256 ARGs-carrying Plasmids		1185 ARGs | 92 subtypes			256 ARGs-carrying Plasmids			1249 ARGs | 8 types			664 ARGs-carrying Integrons		1249 ARGs | 72 subtypes
tetracycline	257	0.250487	234	0.541667	tetracycline__tetM	150	0.146199	150	0.347222		tetracycline	100	0.37037	87	0.679688	tetracycline__tetM	49	0.181481	48	0.375		beta-lactam	1308	0.256924	818	0.74635	sulfonamide__sul1	419	0.0823021	332	0.30292		aminoglycoside	288	0.243038	145	0.566406	sulfonamide__sul1	114	0.0962025	88	0.34375		aminoglycoside	484	0.38751	406	0.611446	aminoglycoside__aac(6')-I
aminoglycoside	220	0.214425	98	0.226852	sulfonamide__sul1	59	0.0575049	37	0.0856481		aminoglycoside	57	0.211111	31	0.242188	macrolide-lincosamide-streptogramin__ermB	14	0.0518519	14	0.109375		aminoglycoside	1145	0.224907	564	0.514599	beta-lactam__TEM-1	371	0.0728737	360	0.328467		beta-lactam	272	0.229536	185	0.722656	multidrug__qacEdelta1	85	0.07173	76	0.296875		trimethoprim	314	0.251401	311	0.468373	aminoglycoside__aadA
multidrug	176	0.17154	109	0.252315	aminoglycoside__aph(6)-I	45	0.0438596	39	0.0902778		multidrug	28	0.103704	20	0.15625	aminoglycoside__aph(3'')-I	12	0.0444444	12	0.09375		sulfonamide	637	0.125123	457	0.416971	multidrug__qacEdelta1	366	0.0718916	323	0.294708		sulfonamide	192	0.162025	146	0.570312	beta-lactam__TEM-1	77	0.0649789	75	0.292969		beta-lactam	174	0.139311	149	0.224398	trimethoprim__dfrA12
sulfonamide	96	0.0935673	73	0.168981	aminoglycoside__aph(3'')-I	41	0.039961	39	0.0902778		macrolide-lincosamide-streptogramin	22	0.0814815	19	0.148438	aminoglycoside__aph(6)-I	12	0.0444444	12	0.09375		tetracycline	392	0.0769986	302	0.275547	aminoglycoside__aac(6')-I	220	0.0432135	212	0.193431		tetracycline	102	0.0860759	86	0.335938	sulfonamide__sul2	73	0.0616034	72	0.28125		chloramphenicol	157	0.125701	150	0.225904	chloramphenicol__catB
beta-lactam	84	0.0818713	68	0.157407	sulfonamide__sul2	36	0.0350877	35	0.0810185		chloramphenicol	20	0.0740741	20	0.15625	sulfonamide__sul2	11	0.0407407	11	0.0859375		multidrug	366	0.0718916	323	0.294708	macrolide-lincosamide-streptogramin__mphA	216	0.0424278	207	0.188869		chloramphenicol	95	0.0801688	80	0.3125	tetracycline__tetA	71	0.0599156	68	0.265625		rifamycin	88	0.0704564	88	0.13253	trimethoprim__dfrA17
chloramphenicol	61	0.0594542	55	0.127315	chloramphenicol__floR	35	0.0341131	33	0.0763889		sulfonamide	20	0.0740741	17	0.132812	chloramphenicol__floR	10	0.037037	10	0.078125		trimethoprim	354	0.0695345	334	0.304745	aminoglycoside__aph(6)-I	196	0.0384993	187	0.17062		multidrug	85	0.07173	76	0.296875	aminoglycoside__aph(6)-I	71	0.0599156	66	0.257812		quinolone	19	0.0152122	19	0.0286145	rifamycin__ADP-ribosylating transferase_arr
macrolide-lincosamide-streptogramin	61	0.0594542	51	0.118056	macrolide-lincosamide-streptogramin__ermB	34	0.0331384	33	0.0763889		beta-lactam	14	0.0518519	10	0.078125	aminoglycoside__aadE	9	0.0333333	9	0.0703125		macrolide-lincosamide-streptogramin	295	0.0579454	220	0.20073	sulfonamide__sul2	194	0.0381065	189	0.172445		trimethoprim	52	0.0438819	52	0.203125	aminoglycoside__aph(3'')-I	70	0.0590717	67	0.261719		macrolide-lincosamide-streptogramin	9	0.00720576	9	0.0135542	aminoglycoside__ant(2'')-I
vancomycin	18	0.0175439	5	0.0115741	aminoglycoside__aadE	31	0.0302144	23	0.0532407		bacitracin	3	0.0111111	3	0.0234375	aminoglycoside__aph(3')-I	9	0.0333333	9	0.0703125		chloramphenicol	280	0.054999	237	0.216241	tetracycline__tetA	194	0.0381065	184	0.167883		quinolone	50	0.0421941	48	0.1875	beta-lactam__CMY-2	48	0.0405063	40	0.15625		tetracycline	4	0.00320256	3	0.00451807	chloramphenicol__cmlA
trimethoprim	13	0.0126706	13	0.0300926	multidrug__adeC	28	0.0272904	28	0.0648148		trimethoprim	3	0.0111111	3	0.0234375	multidrug__qacEdelta1	8	0.0296296	7	0.0546875		quinolone	161	0.0316244	157	0.143248	aminoglycoside__aph(3'')-I	193	0.03791	181	0.165146		macrolide-lincosamide-streptogramin	20	0.0168776	17	0.0664062	aminoglycoside__aac(6')-I	41	0.0345992	37	0.144531			1249				trimethoprim__dfrA1
rifamycin	13	0.0126706	2	0.00462963	multidrug__qacEdelta1	24	0.0233918	12	0.0277778		quinolone	2	0.00740741	2	0.015625	sulfonamide__sul1	8	0.0296296	7	0.0546875		rifamycin	69	0.0135533	68	0.0620438	aminoglycoside__aph(3')-I	140	0.0274995	138	0.125912		polymyxin	13	0.0109705	13	0.0507812	chloramphenicol__floR	39	0.0329114	39	0.152344							aminoglycoside__aac(3)-I
bacitracin	11	0.0107212	8	0.0185185	aminoglycoside__aph(3')-I	23	0.0224172	23	0.0532407		unclassified	1	0.0037037	1	0.0078125	tetracycline__tetH	7	0.0259259	7	0.0546875		polymyxin	58	0.0113927	57	0.0520073	aminoglycoside__aac(3)-II	126	0.0247496	125	0.114051		rifamycin	7	0.00590717	7	0.0273438	aminoglycoside__aph(3')-I	26	0.0219409	25	0.0976562							beta-lactam__OXA-1
quinolone	7	0.00682261	7	0.0162037	tetracycline__tetH	21	0.0204678	17	0.0393519			270				tetracycline__tetQ	7	0.0259259	7	0.0546875		bleomycin	16	0.0031428	16	0.0145985	aminoglycoside__aadA	116	0.0227853	111	0.101277		bleomycin	5	0.00421941	5	0.0195312	quinolone__qnrS	25	0.021097	25	0.0976562							beta-lactam__OXA-10
unclassified	5	0.00487329	5	0.0115741	aminoglycoside__aph(3''')-III	20	0.0194932	19	0.0439815							tetracycline__tetA	6	0.0222222	6	0.046875		unclassified	10	0.00196425	10	0.00912409	trimethoprim__dfrA12	114	0.0223925	113	0.103102		unclassified	4	0.00337553	3	0.0117188	aminoglycoside__aac(3)-II	23	0.0194093	23	0.0898438							beta-lactam__metallo-beta-lactamase
bleomycin	2	0.00194932	2	0.00462963	beta-lactam__NDM-1	19	0.0185185	8	0.0185185							aminoglycoside__aph(3''')-III	5	0.0185185	5	0.0390625			5091				beta-lactam__KPC-2	111	0.0218032	104	0.0948905			1185				beta-lactam__KPC-2	19	0.0160338	19	0.0742188							beta-lactam__OXA-2
fosfomycin	1	0.000974659	1	0.00231481	multidrug__mexT	17	0.0165692	17	0.0393519							multidrug__mexF	5	0.0185185	5	0.0390625							trimethoprim__dfrA14	104	0.0204282	102	0.0930657							trimethoprim__dfrA12	18	0.0151899	18	0.0703125							quinolone__qnrA
kasugamycin	1	0.000974659	1	0.00231481	aminoglycoside__aac(6')-I	16	0.0155945	16	0.037037							tetracycline__tetW	5	0.0185185	5	0.0390625							beta-lactam__CTX-M-15	95	0.0186604	90	0.0821168							trimethoprim__dfrA14	18	0.0151899	18	0.0703125							beta-lactam__IMP-4
	1026				multidrug__mexF	16	0.0155945	16	0.037037							chloramphenicol__catA	4	0.0148148	4	0.03125							chloramphenicol__catA	94	0.018464	92	0.0839416							aminoglycoside__ant(2'')-I	16	0.0135021	16	0.0625							beta-lactam__PSE-1
					tetracycline__tetO	15	0.0146199	14	0.0324074							multidrug__mexT	4	0.0148148	4	0.03125							quinolone__qnrS	82	0.0161069	80	0.0729927							chloramphenicol__catA	16	0.0135021	16	0.0625							trimethoprim__dfrA7
					multidrug__mepA	14	0.0136452	14	0.0324074							tetracycline__tetB	4	0.0148148	4	0.03125							beta-lactam__OXA-1	74	0.0145355	72	0.0656934							beta-lactam__NDM-1	15	0.0126582	15	0.0585938							chloramphenicol__chloramphenicol exporter
					multidrug__mexE	14	0.0136452	14	0.0324074							tetracycline__tetC	4	0.0148148	4	0.03125							trimethoprim__dfrA17	72	0.0141426	68	0.0620438							macrolide-lincosamide-streptogramin__mphA	15	0.0126582	15	0.0585938							trimethoprim__dfrA5
					multidrug__oprN	14	0.0136452	14	0.0324074							tetracycline__tetD	4	0.0148148	4	0.03125							rifamycin__ADP-ribosylating transferase_arr	69	0.0135533	68	0.0620438							chloramphenicol__catB	15	0.0126582	14	0.0546875							aminoglycoside__aph(3'')-I
					rifamycin__ADP-ribosylating transferase_arr	13	0.0126706	2	0.00462963							tetracycline__tetL	4	0.0148148	4	0.03125							beta-lactam__SHV-5	63	0.0123748	63	0.0574818							quinolone__qnrB	14	0.0118143	14	0.0546875							aminoglycoside__aph(6)-I
					chloramphenicol__cat_chloramphenicol acetyltransferase	12	0.0116959	12	0.0277778							aminoglycoside__aac(6')-I	4	0.0148148	3	0.0234375							beta-lactam__NDM-1	58	0.0113927	55	0.0501825							chloramphenicol__chloramphenicol exporter	12	0.0101266	12	0.046875							beta-lactam__OXA-4
					aminoglycoside__aadA	11	0.0107212	11	0.025463							beta-lactam__KPC-2	4	0.0148148	2	0.015625							quinolone__qnrB	56	0.0109998	56	0.0510949							chloramphenicol__cmlA	12	0.0101266	12	0.046875							macrolide-lincosamide-streptogramin__ereA
					beta-lactam__TEM-1	11	0.0107212	11	0.025463							bacitracin__bacA	3	0.0111111	3	0.0234375							chloramphenicol__floR	55	0.0108034	53	0.0483577							beta-lactam__CTX-M-15	12	0.0101266	11	0.0429688							trimethoprim__dfrA16
					macrolide-lincosamide-streptogramin__mefA	11	0.0107212	11	0.025463							macrolide-lincosamide-streptogramin__mefA	3	0.0111111	3	0.0234375							polymyxin__mcr-1	51	0.0100177	50	0.0456204							beta-lactam__SHV-5	11	0.0092827	11	0.0429688							beta-lactam__IMP-1
					tetracycline__tetG	11	0.0107212	11	0.025463							tetracycline__tet40	3	0.0111111	3	0.0234375							beta-lactam__NDM-5	47	0.00923198	46	0.0419708							aminoglycoside__aac(3)-VI	9	0.00759494	9	0.0351562							beta-lactam__IMP
					multidrug__EmrB-QacA family major facilitator transporter	10	0.00974659	10	0.0231481							aminoglycoside__aac(6')-31	2	0.00740741	2	0.015625							tetracycline__tetB	44	0.0086427	43	0.0392336							aminoglycoside__aadA	9	0.00759494	9	0.0351562							beta-lactam__OXA-56
					trimethoprim__dfrA1	10	0.00974659	10	0.0231481							beta-lactam__CMY-2	2	0.00740741	2	0.015625							tetracycline__tetD	43	0.00844628	43	0.0392336							polymyxin__mcr-1	9	0.00759494	9	0.0351562							beta-lactam__VEB-1
					tetracycline__tetA	10	0.00974659	9	0.0208333							beta-lactam__TEM-1	2	0.00740741	2	0.015625							chloramphenicol__catB	43	0.00844628	37	0.0337591							quinolone__qnrA	9	0.00759494	9	0.0351562							trimethoprim__dfrA14
					aminoglycoside__ant(2'')-I	9	0.00877193	9	0.0208333							chloramphenicol__catB	2	0.00740741	2	0.015625							beta-lactam__CMY-2	42	0.00824985	42	0.0383212							beta-lactam__IMP-4	8	0.00675105	8	0.03125							aminoglycoside__aac(6')-II
					beta-lactam__OXA-2	9	0.00877193	9	0.0208333							chloramphenicol__chloramphenicol exporter	2	0.00740741	2	0.015625							aminoglycoside__rmtB	41	0.00805343	41	0.0374088							beta-lactam__OXA-1	7	0.00590717	7	0.0273438							aminoglycoside__aph(3')-I
					tetracycline__tetL	9	0.00877193	9	0.0208333							macrolide-lincosamide-streptogramin__ermA	2	0.00740741	2	0.015625							tetracycline__tetC	41	0.00805343	40	0.0364964							rifamycin__ADP-ribosylating transferase_arr	7	0.00590717	7	0.0273438							beta-lactam__CTX-M-15
					bacitracin__bacA	8	0.00779727	8	0.0185185							multidrug__emrE	2	0.00740741	2	0.015625							aminoglycoside__ant(2'')-I	38	0.00746415	38	0.0346715							trimethoprim__dfrA1	7	0.00590717	7	0.0273438							beta-lactam__IMP-14
					tetracycline__tetR	8	0.00779727	8	0.0185185							tetracycline__tet32	2	0.00740741	2	0.015625							chloramphenicol__cmlA	38	0.00746415	38	0.0346715							beta-lactam__OXA-9	7	0.00590717	6	0.0234375							beta-lactam__VIM-2
					beta-lactam__fmtC	7	0.00682261	7	0.0162037							tetracycline__tetX2	2	0.00740741	2	0.015625							macrolide-lincosamide-streptogramin__ermB	38	0.00746415	38	0.0346715							aminoglycoside__aph(4)-I	6	0.00506329	6	0.0234375							trimethoprim__dfrA21
					chloramphenicol__chloramphenicol exporter	7	0.00682261	7	0.0162037							trimethoprim__dfrA12	2	0.00740741	2	0.015625							beta-lactam__TEM-57	38	0.00746415	4	0.00364964							beta-lactam__CTX-M-65	6	0.00506329	6	0.0234375							beta-lactam__TEM-1
					tetracycline__tetQ	7	0.00682261	7	0.0162037							aminoglycoside__aac(3)-II	1	0.0037037	1	0.0078125							macrolide-lincosamide-streptogramin__ermC	37	0.00726773	37	0.0337591							beta-lactam__SHV	6	0.00506329	6	0.0234375							aminoglycoside__aac(3)-II
					vancomycin__vanG	7	0.00682261	3	0.00694444							aminoglycoside__aac(6')-II	1	0.0037037	1	0.0078125							trimethoprim__dfrA1	37	0.00726773	37	0.0337591							tetracycline__tetD	6	0.00506329	6	0.0234375							beta-lactam__GES-19
					multidrug__mdtL	6	0.00584795	6	0.0138889							aminoglycoside__aad(9)	1	0.0037037	1	0.0078125							beta-lactam__OXA-48	35	0.00687488	34	0.0310219							aminoglycoside__aac(3)-IV	5	0.00421941	5	0.0195312							beta-lactam__GES-20
					aminoglycoside__ant(9)-I	5	0.00487329	5	0.0115741							aminoglycoside__bifunctional aminoglycoside N-acetyltransferase and aminoglycoside phosphotransferase	1	0.0037037	1	0.0078125							beta-lactam__KPC-3	33	0.00648203	31	0.0282847							beta-lactam__OXA-10	5	0.00421941	5	0.0195312							beta-lactam__GIM-1
					chloramphenicol__catB	5	0.00487329	5	0.0115741							beta-lactam__blaB	1	0.0037037	1	0.0078125							chloramphenicol__chloramphenicol exporter	32	0.0062856	30	0.0273723							beta-lactam__OXA-2	5	0.00421941	5	0.0195312							beta-lactam__IMP-9
					macrolide-lincosamide-streptogramin__lnuB	5	0.00487329	5	0.0115741							beta-lactam__CfxA2	1	0.0037037	1	0.0078125							beta-lactam__OXA-9	28	0.0054999	28	0.0255474							bleomycin__bleomycin resistance protein	5	0.00421941	5	0.0195312							beta-lactam__NDM-1
					multidrug__mdtC	5	0.00487329	5	0.0115741							beta-lactam__class A beta-lactamase	1	0.0037037	1	0.0078125							beta-lactam__CTX-M-14	26	0.00510705	26	0.0237226							sulfonamide__sul3	5	0.00421941	5	0.0195312							beta-lactam__NDM-5
					multidrug__mdtK	5	0.00487329	5	0.0115741							beta-lactam__OKP-B	1	0.0037037	1	0.0078125							beta-lactam__SHV	26	0.00510705	26	0.0237226							tetracycline__tetC	5	0.00421941	5	0.0195312							beta-lactam__OXA-101
					quinolone__abaQ	5	0.00487329	5	0.0115741							beta-lactam__OXA-21	1	0.0037037	1	0.0078125							beta-lactam__CTX-M-55	25	0.00491063	25	0.0228102							tetracycline__tetracycline_resistance_protein	5	0.00421941	5	0.0195312							beta-lactam__OXA-129
					tetracycline__tetC	5	0.00487329	5	0.0115741							beta-lactam__SHV-5	1	0.0037037	1	0.0078125							tetracycline__tetO	25	0.00491063	25	0.0228102							aminoglycoside__aac(3)-I	4	0.00337553	4	0.015625							beta-lactam__OXA-20
					tetracycline__tetD	5	0.00487329	5	0.0115741							chloramphenicol__catD	1	0.0037037	1	0.0078125							sulfonamide__sul3	24	0.0047142	23	0.0209854							aminoglycoside__rmtC	4	0.00337553	4	0.015625							macrolide-lincosamide-streptogramin__mphA
					aminoglycoside__ant(4')-IIa	4	0.00389864	4	0.00925926							chloramphenicol__cmlA	1	0.0037037	1	0.0078125							beta-lactam__CTX-M-65	23	0.00451778	22	0.020073							beta-lactam__CTX-M-14	4	0.00337553	4	0.015625							trimethoprim__dfrB1
					beta-lactam__class A beta-lactamase	4	0.00389864	4	0.00925926							macrolide-lincosamide-streptogramin__ermG	1	0.0037037	1	0.0078125							tetracycline__tetM	22	0.00432135	22	0.020073							beta-lactam__CTX-M-55	4	0.00337553	4	0.015625							trimethoprim__dfrB3
					beta-lactam__OXA-56	4	0.00389864	4	0.00925926							macrolide-lincosamide-streptogramin__macA	1	0.0037037	1	0.0078125							beta-lactam__OXA-10	21	0.00412493	19	0.0173358							beta-lactam__NDM-5	4	0.00337553	4	0.015625							aminoglycoside__aac(6')-31
					tetracycline__tetB	4	0.00389864	4	0.00925926							macrolide-lincosamide-streptogramin__macB	1	0.0037037	1	0.0078125							quinolone__qnrA	20	0.0039285	20	0.0182482							tetracycline__tetM	4	0.00337553	4	0.015625							aminoglycoside__aadB
					aminoglycoside__rmtD	3	0.00292398	3	0.00694444							multidrug__emrA	1	0.0037037	1	0.0078125							chloramphenicol__cat_chloramphenicol acetyltransferase	18	0.00353565	18	0.0164234							trimethoprim__dfrA5	4	0.00337553	4	0.015625							aminoglycoside__rmtC
					bacitracin__bcrA	3	0.00292398	3	0.00694444							multidrug__mdfA	1	0.0037037	1	0.0078125							aminoglycoside__aph(3''')-III	17	0.00333923	17	0.0155109							beta-lactam__KPC-3	4	0.00337553	3	0.0117188							beta-lactam__CARB-12
					beta-lactam__OXA-1	3	0.00292398	3	0.00694444							multidrug__mdtB	1	0.0037037	1	0.0078125							beta-lactam__IMP-4	17	0.00333923	17	0.0155109							beta-lactam__NDM-9	3	0.00253165	3	0.0117188							beta-lactam__CMY-6
					beta-lactam__SHV	3	0.00292398	3	0.00694444							multidrug__mdtC	1	0.0037037	1	0.0078125							bleomycin__bleomycin resistance protein	16	0.0031428	16	0.0145985							beta-lactam__PSE-1	3	0.00253165	3	0.0117188							beta-lactam__GES-5
					macrolide-lincosamide-streptogramin__ermC	3	0.00292398	3	0.00694444							multidrug__mdtL	1	0.0037037	1	0.0078125							aminoglycoside__rmtC	15	0.00294638	15	0.0136861							polymyxin__mcr-3	3	0.00253165	3	0.0117188							beta-lactam__IMP-13
					multidrug__adeB	3	0.00292398	3	0.00694444							multidrug__mexD	1	0.0037037	1	0.0078125							beta-lactam__CTX-M	13	0.00255353	13	0.0118613							tetracycline__tet31	3	0.00253165	3	0.0117188							beta-lactam__IMP-18
					multidrug__mdtB	3	0.00292398	3	0.00694444							multidrug__mexE	1	0.0037037	1	0.0078125							beta-lactam__metallo-beta-lactamase	13	0.00255353	12	0.0109489							tetracycline__tetB	3	0.00253165	3	0.0117188							beta-lactam__OXA-21
					multidrug__mdtH	3	0.00292398	3	0.00694444							multidrug__multidrug_transporter	1	0.0037037	1	0.0078125							beta-lactam__OXA-181	12	0.0023571	12	0.0109489							tetracycline__tetG	3	0.00253165	3	0.0117188							beta-lactam__OXA-35
					tetracycline__tetJ	3	0.00292398	3	0.00694444							multidrug__TolC	1	0.0037037	1	0.0078125							aminoglycoside__rmtF	11	0.00216068	11	0.0100365							unclassified__16S rRNA methylase	3	0.00253165	2	0.0078125							beta-lactam__SHV
					tetracycline__tetracycline_resistance_protein	3	0.00292398	3	0.00694444							quinolone__qnrB	1	0.0037037	1	0.0078125							beta-lactam__CMY-6	11	0.00216068	11	0.0100365							aminoglycoside__rmtB	2	0.00168776	2	0.0078125							beta-lactam__VEB-2
					unclassified__transcriptional regulatory protein CpxR cpxR	3	0.00292398	3	0.00694444							quinolone__qnrS	1	0.0037037	1	0.0078125							tetracycline__tetracycline_resistance_protein	10	0.00196425	10	0.00912409							beta-lactam__CAZ-6	2	0.00168776	2	0.0078125							beta-lactam__VIM-1
					vancomycin__vanR	3	0.00292398	3	0.00694444							sulfonamide__sul3	1	0.0037037	1	0.0078125							beta-lactam__NDM-7	9	0.00176783	9	0.00821168							beta-lactam__CTX-M	2	0.00168776	2	0.0078125							quinolone__qnrB
					vancomycin__vanS	3	0.00292398	3	0.00694444							tetracycline__tetG	1	0.0037037	1	0.0078125							beta-lactam__OXA-23	9	0.00176783	9	0.00821168							beta-lactam__CTX-M-1	2	0.00168776	2	0.0078125							quinolone__qnrS
					aminoglycoside__aac(3)-II	3	0.00292398	2	0.00462963							tetracycline__tetO	1	0.0037037	1	0.0078125							trimethoprim__dfrA5	9	0.00176783	9	0.00821168							beta-lactam__DHA-6	2	0.00168776	2	0.0078125							tetracycline__tetA
					beta-lactam__SHV-5	3	0.00292398	2	0.00462963							tetracycline__tetracycline_resistance_protein	1	0.0037037	1	0.0078125							unclassified__16S rRNA methylase	9	0.00176783	9	0.00821168							beta-lactam__metallo-beta-lactamase	2	0.00168776	2	0.0078125							tetracycline__tetB
					aminoglycoside__aac(6')-31	2	0.00194932	2	0.00462963							trimethoprim__dfrA1	1	0.0037037	1	0.0078125							tetracycline__tetG	8	0.0015714	8	0.00729927							beta-lactam__SHV-2	2	0.00168776	2	0.0078125							tetracycline__tetC
					aminoglycoside__rmtB	2	0.00194932	2	0.00462963							unclassified__cAMP-regulatory protein	1	0.0037037	1	0.0078125							beta-lactam__DHA-6	7	0.00137498	7	0.00638686							macrolide-lincosamide-streptogramin__ermB	2	0.00168776	2	0.0078125							tetracycline__tetD
					beta-lactam__CfxA2	2	0.00194932	2	0.00462963								270										beta-lactam__FOX-5	7	0.00137498	7	0.00638686							macrolide-lincosamide-streptogramin__ermC	2	0.00168776	2	0.0078125							trimethoprim__dfrA15
					beta-lactam__IMP-14	2	0.00194932	2	0.00462963																		beta-lactam__TEM-20	7	0.00137498	1	0.000912409							quinolone__qepA	2	0.00168776	2	0.0078125							trimethoprim__dfrA25
					beta-lactam__KPC-2	2	0.00194932	2	0.00462963																		aminoglycoside__aac(3)-I	6	0.00117855	6	0.00547445							tetracycline__tetE	2	0.00168776	2	0.0078125							trimethoprim__dfrB6
					beta-lactam__metallo-beta-lactamase	2	0.00194932	2	0.00462963																		aminoglycoside__aac(3)-IV	6	0.00117855	6	0.00547445							trimethoprim__dfrA15	2	0.00168776	2	0.0078125
					beta-lactam__PSE-1	2	0.00194932	2	0.00462963																		aminoglycoside__aph(2'')-Ie	6	0.00117855	6	0.00547445							trimethoprim__dfrA19	2	0.00168776	2	0.0078125
					beta-lactam__SHV-1	2	0.00194932	2	0.00462963																		aminoglycoside__aph(4)-I	6	0.00117855	6	0.00547445							aminoglycoside__aac(6')-II	2	0.00168776	1	0.00390625
					bleomycin__bleO	2	0.00194932	2	0.00462963																		beta-lactam__TEM-135	6	0.00117855	6	0.00547445							beta-lactam__CMY-16	1	0.000843882	1	0.00390625
					macrolide-lincosamide-streptogramin__erm(TR)	2	0.00194932	2	0.00462963																		polymyxin__mcr-3	6	0.00117855	6	0.00547445							beta-lactam__CMY-4	1	0.000843882	1	0.00390625
					macrolide-lincosamide-streptogramin__ermT	2	0.00194932	2	0.00462963																		trimethoprim__dfrA19	6	0.00117855	6	0.00547445							beta-lactam__CTX-M-129	1	0.000843882	1	0.00390625
					macrolide-lincosamide-streptogramin__mphA	2	0.00194932	2	0.00462963																		beta-lactam__CMY-4	5	0.000982125	5	0.00456204							beta-lactam__CTX-M-2	1	0.000843882	1	0.00390625
					multidrug__adeA	2	0.00194932	2	0.00462963																		beta-lactam__CTX-M-1	5	0.000982125	5	0.00456204							beta-lactam__CTX-M-24	1	0.000843882	1	0.00390625
					multidrug__major_facilitator_superfamily_transporter	2	0.00194932	2	0.00462963																		beta-lactam__OXA-29	5	0.000982125	5	0.00456204							beta-lactam__CTX-M-62	1	0.000843882	1	0.00390625
					multidrug__multidrug_transporter	2	0.00194932	2	0.00462963																		beta-lactam__KPC-4	4	0.0007857	4	0.00364964							beta-lactam__FOX-5	1	0.000843882	1	0.00390625
					tetracycline__tet32	2	0.00194932	2	0.00462963																		beta-lactam__OXA-2	4	0.0007857	4	0.00364964							beta-lactam__IMP-1	1	0.000843882	1	0.00390625
					tetracycline__tet40	2	0.00194932	2	0.00462963																		beta-lactam__SHV-1	4	0.0007857	4	0.00364964							beta-lactam__IMP-8	1	0.000843882	1	0.00390625
					trimethoprim__dfrA17	2	0.00194932	2	0.00462963																		beta-lactam__TEM-30	4	0.0007857	4	0.00364964							beta-lactam__KHM-1	1	0.000843882	1	0.00390625
					vancomycin__vanU	2	0.00194932	2	0.00462963																		beta-lactam__VEB-1	4	0.0007857	4	0.00364964							beta-lactam__OXA-48	1	0.000843882	1	0.00390625
					vancomycin__vanW	2	0.00194932	2	0.00462963																		beta-lactam__VEB-3	4	0.0007857	4	0.00364964							beta-lactam__SHV-1	1	0.000843882	1	0.00390625
					aminoglycoside__aac(6')-II	1	0.000974659	1	0.00231481																		tetracycline__tetX4	4	0.0007857	4	0.00364964							chloramphenicol__cat_chloramphenicol acetyltransferase	1	0.000843882	1	0.00390625
					aminoglycoside__aadB	1	0.000974659	1	0.00231481																		beta-lactam__CTX-M-2	3	0.000589275	3	0.00273723							macrolide-lincosamide-streptogramin__ereA	1	0.000843882	1	0.00390625
					aminoglycoside__aph(3')-IIb	1	0.000974659	1	0.00231481																		beta-lactam__NDM-6	3	0.000589275	3	0.00273723							polymyxin__mcr-1.6	1	0.000843882	1	0.00390625
					aminoglycoside__bifunctional aminoglycoside N-acetyltransferase and aminoglycoside phosphotransferase	1	0.000974659	1	0.00231481																		beta-lactam__PSE-1	3	0.000589275	3	0.00273723							trimethoprim__dfrA17	1	0.000843882	1	0.00390625
					aminoglycoside__rmtF	1	0.000974659	1	0.00231481																		macrolide-lincosamide-streptogramin__ereA	3	0.000589275	3	0.00273723							unclassified__antibiotic resistance rRNA adenine methyltransferase	1	0.000843882	1	0.00390625
					beta-lactam__CMY-2	1	0.000974659	1	0.00231481																		quinolone__qepA	3	0.000589275	3	0.00273723								1185
					beta-lactam__CTX-M-15	1	0.000974659	1	0.00231481																		trimethoprim__dfrA23	3	0.000589275	3	0.00273723
					beta-lactam__DHA-6	1	0.000974659	1	0.00231481																		aminoglycoside__aac(3)-VI	2	0.00039285	2	0.00182482
					beta-lactam__GES-5	1	0.000974659	1	0.00231481																		aminoglycoside__aac(6')-II	2	0.00039285	2	0.00182482
					beta-lactam__IMP-1	1	0.000974659	1	0.00231481																		aminoglycoside__aadE	2	0.00039285	2	0.00182482
					beta-lactam__IMP-13	1	0.000974659	1	0.00231481																		beta-lactam__CTX-M-129	2	0.00039285	2	0.00182482
					beta-lactam__mecA	1	0.000974659	1	0.00231481																		beta-lactam__CTX-M-24	2	0.00039285	2	0.00182482
					beta-lactam__mecR1	1	0.000974659	1	0.00231481																		beta-lactam__NDM-4	2	0.00039285	2	0.00182482
					beta-lactam__OXA-109	1	0.000974659	1	0.00231481																		beta-lactam__TEM-190	2	0.00039285	2	0.00182482
					chloramphenicol__catA	1	0.000974659	1	0.00231481																		beta-lactam__TEM-40	2	0.00039285	2	0.00182482
					chloramphenicol__cmlA	1	0.000974659	1	0.00231481																		trimethoprim__dfrA7	2	0.00039285	2	0.00182482
					fosfomycin__fosB	1	0.000974659	1	0.00231481																		trimethoprim__dfrB3	2	0.00039285	2	0.00182482
					kasugamycin__kasugamycin resistance protein ksgA	1	0.000974659	1	0.00231481																		aminoglycoside__aph(3')-VII	1	0.000196425	1	0.000912409
					macrolide-lincosamide-streptogramin__ereA	1	0.000974659	1	0.00231481																		aminoglycoside__rmtG	1	0.000196425	1	0.000912409
					macrolide-lincosamide-streptogramin__lsa	1	0.000974659	1	0.00231481																		beta-lactam__class A beta-lactamase	1	0.000196425	1	0.000912409
					multidrug__emrA	1	0.000974659	1	0.00231481																		beta-lactam__CMY-111	1	0.000196425	1	0.000912409
					multidrug__emrB	1	0.000974659	1	0.00231481																		beta-lactam__CMY-16	1	0.000196425	1	0.000912409
					multidrug__emrD	1	0.000974659	1	0.00231481																		beta-lactam__CMY-44	1	0.000196425	1	0.000912409
					multidrug__mdtA	1	0.000974659	1	0.00231481																		beta-lactam__GES-11	1	0.000196425	1	0.000912409
					multidrug__mdtD	1	0.000974659	1	0.00231481																		beta-lactam__IMI-2	1	0.000196425	1	0.000912409
					multidrug__mdtG	1	0.000974659	1	0.00231481																		beta-lactam__IMP-1	1	0.000196425	1	0.000912409
					multidrug__norA	1	0.000974659	1	0.00231481																		beta-lactam__IMP-14	1	0.000196425	1	0.000912409
					multidrug__TolC	1	0.000974659	1	0.00231481																		beta-lactam__IMP-8	1	0.000196425	1	0.000912409
					quinolone__qnrB	1	0.000974659	1	0.00231481																		beta-lactam__KPC-12	1	0.000196425	1	0.000912409
					quinolone__qnrS	1	0.000974659	1	0.00231481																		beta-lactam__KPC-6	1	0.000196425	1	0.000912409
					sulfonamide__sul3	1	0.000974659	1	0.00231481																		beta-lactam__NDM-16	1	0.000196425	1	0.000912409
					tetracycline__tetK	1	0.000974659	1	0.00231481																		beta-lactam__NDM-19	1	0.000196425	1	0.000912409
					tetracycline__tetS	1	0.000974659	1	0.00231481																		beta-lactam__OXA-163	1	0.000196425	1	0.000912409
					trimethoprim__dfrA12	1	0.000974659	1	0.00231481																		beta-lactam__OXA-164	1	0.000196425	1	0.000912409
					unclassified__16S rRNA methylase	1	0.000974659	1	0.00231481																		beta-lactam__OXA-4	1	0.000196425	1	0.000912409
					unclassified__truncated putative response regulator ArlR	1	0.000974659	1	0.00231481																		beta-lactam__OXA-58	1	0.000196425	1	0.000912409
					vancomycin__vanY	1	0.000974659	1	0.00231481																		beta-lactam__PER-1	1	0.000196425	1	0.000912409
						1026																					beta-lactam__TEM-112	1	0.000196425	1	0.000912409
																											beta-lactam__TEM-156	1	0.000196425	1	0.000912409
																											beta-lactam__TEM-169	1	0.000196425	1	0.000912409
																											beta-lactam__TEM-185	1	0.000196425	1	0.000912409
																											beta-lactam__TEM-2	1	0.000196425	1	0.000912409
																											macrolide-lincosamide-streptogramin__mphB	1	0.000196425	1	0.000912409
																											polymyxin__mcr-5	1	0.000196425	1	0.000912409
																											tetracycline__tetY	1	0.000196425	1	0.000912409
																											trimethoprim__dfrA15	1	0.000196425	1	0.000912409
																											trimethoprim__dfrA16	1	0.000196425	1	0.000912409
																											trimethoprim__dfrA21	1	0.000196425	1	0.000912409
																											trimethoprim__dfrA25	1	0.000196425	1	0.000912409
																											trimethoprim__dfrB1	1	0.000196425	1	0.000912409
																											unclassified__bacterial regulatory protein LuxR	1	0.000196425	1	0.000912409
																												5091
[truncated: 14 more columns]

## Sheet: Table S6
						T4SS-type ICEs				Conjugative Plasmids				Class 1 Integrons
Phylum	Class	Order	Family	Genus	Species	ARGs (1026)		ARG Type	ARG Subtype	ARGs (5091)		ARG Type	ARG Subtype	ARGs (1249)		ARG Type	ARG Subtype
Bacteroidetes	Bacteroidia	Bacteroidales	Bacteroidaceae	Bacteroides	Bacteroides fragilis	6	0.00584795	3	3
Bacteroidetes	Bacteroidia	Bacteroidales	Bacteroidaceae	Bacteroides	Bacteroides ovatus	1	0.000974659	1	1
Bacteroidetes	Bacteroidia	Bacteroidales	Prevotellaceae	Prevotella	Prevotella intermedia	4	0.00389864	2	2
Firmicutes	Bacilli	Bacillales	Bacillaceae	Bacillus	Bacillus cereus	3	0.00292398	2	3
Firmicutes	Bacilli	Bacillales	Bacillaceae	Bacillus	Bacillus subtilis	6	0.00584795	2	3
Firmicutes	Bacilli	Bacillales	Bacillaceae	Bacillus	Bacillus thuringiensis	5	0.00487329	2	3
Firmicutes	Bacilli	Bacillales	Listeriaceae	Listeria	Listeria monocytogenes	6	0.00584795	2	3
Firmicutes	Bacilli	Bacillales	Staphylococcaceae	Staphylococcus	Staphylococcus aureus	91	0.088694	6	14
Firmicutes	Bacilli	Bacillales	Staphylococcaceae	Staphylococcus	Staphylococcus haemolyticus	1	0.000974659	1	1
Firmicutes	Bacilli	Bacillales	Unclassified	Gemella	Gemella morbillorum	2	0.00194932	2	2
Firmicutes	Bacilli	Lactobacillales	Enterococcaceae	Enterococcus	Enterococcus avium	1	0.000974659	1	1
Firmicutes	Bacilli	Lactobacillales	Enterococcaceae	Enterococcus	Enterococcus casseliflavus	2	0.00194932	1	2
Firmicutes	Bacilli	Lactobacillales	Enterococcaceae	Enterococcus	Enterococcus faecalis	20	0.0194932	4	4
Firmicutes	Bacilli	Lactobacillales	Enterococcaceae	Enterococcus	Enterococcus faecium	48	0.0467836	5	12
Firmicutes	Bacilli	Lactobacillales	Streptococcaceae	Streptococcus	Streptococcus acidominimus	1	0.000974659	1	1
Firmicutes	Bacilli	Lactobacillales	Streptococcaceae	Streptococcus	Streptococcus agalactiae	62	0.0604288	4	14
Firmicutes	Bacilli	Lactobacillales	Streptococcaceae	Streptococcus	Streptococcus anginosus	1	0.000974659	1	1
Firmicutes	Bacilli	Lactobacillales	Streptococcaceae	Streptococcus	Streptococcus constellatus	3	0.00292398	1	2
Firmicutes	Bacilli	Lactobacillales	Streptococcaceae	Streptococcus	Streptococcus gordonii	2	0.00194932	2	2
Firmicutes	Bacilli	Lactobacillales	Streptococcaceae	Streptococcus	Streptococcus intermedius	3	0.00292398	2	3
Firmicutes	Bacilli	Lactobacillales	Streptococcaceae	Streptococcus	Streptococcus mitis	4	0.00389864	3	3
Firmicutes	Bacilli	Lactobacillales	Streptococcaceae	Streptococcus	Streptococcus pneumoniae	40	0.0389864	4	5
Firmicutes	Bacilli	Lactobacillales	Streptococcaceae	Streptococcus	Streptococcus pyogenes	28	0.0272904	4	8
Firmicutes	Bacilli	Lactobacillales	Streptococcaceae	Streptococcus	Streptococcus suis	50	0.0487329	3	10
Firmicutes	Clostridia	Clostridiales	Peptostreptococcaceae	Filifactor	Filifactor alocis	1	0.000974659	1	1
Firmicutes	Erysipelotrichia	Erysipelotrichales	Erysipelotrichaceae	Erysipelothrix	Erysipelothrix rhusiopathiae	17	0.0165692	3	5
Proteobacteria	Betaproteobacteria	Burkholderiales	Alcaligenaceae	Achromobacter	Achromobacter xylosoxidans	29	0.0282651	6	10					2	0.00160128	1	1
Proteobacteria	Betaproteobacteria	Burkholderiales	Alcaligenaceae	Bordetella	Bordetella bronchiseptica	1	0.000974659	1	1
Proteobacteria	Betaproteobacteria	Burkholderiales	Comamonadaceae	Comamonas	Comamonas testosteroni									1	0.000800641	1	1
Proteobacteria	Betaproteobacteria	Neisseriales	Neisseriaceae	Kingella	Kingella kingae	9	0.00877193	4	7
Proteobacteria	Betaproteobacteria	Neisseriales	Neisseriaceae	Neisseria	Neisseria gonorrhoeae					3	0.000589275	1	1
Proteobacteria	Epsilonproteobacteria	Campylobacterales	Campylobacteraceae	Campylobacter	Campylobacter coli					25	0.00491063	2	5
Proteobacteria	Epsilonproteobacteria	Campylobacterales	Campylobacteraceae	Campylobacter	Campylobacter jejuni					38	0.00746415	2	5
Proteobacteria	Gammaproteobacteria	Aeromonadales	Aeromonadaceae	Aeromonas	Aeromonas caviae									5	0.0040032	4	5
Proteobacteria	Gammaproteobacteria	Aeromonadales	Aeromonadaceae	Aeromonas	Aeromonas hydrophila					37	0.00726773	7	13	10	0.00800641	4	9
Proteobacteria	Gammaproteobacteria	Aeromonadales	Aeromonadaceae	Aeromonas	Aeromonas veronii					14	0.00274995	9	12	4	0.00320256	3	3
Proteobacteria	Gammaproteobacteria	Enterobacterales	Enterobacteriaceae	Citrobacter	Citrobacter amalonaticus					7	0.00137498	6	6
Proteobacteria	Gammaproteobacteria	Enterobacterales	Enterobacteriaceae	Citrobacter	Citrobacter farmeri					6	0.00117855	4	5
Proteobacteria	Gammaproteobacteria	Enterobacterales	Enterobacteriaceae	Citrobacter	Citrobacter freundii					142	0.0278924	10	35	54	0.0432346	6	15
Proteobacteria	Gammaproteobacteria	Enterobacterales	Enterobacteriaceae	Citrobacter	Citrobacter freundii complex sp. CFNIH2					4	0.0007857	3	4
Proteobacteria	Gammaproteobacteria	Enterobacterales	Enterobacteriaceae	Citrobacter	Citrobacter freundii complex sp. CFNIH3									3	0.00240192	2	3
Proteobacteria	Gammaproteobacteria	Enterobacterales	Enterobacteriaceae	Citrobacter	Citrobacter freundii complex sp. CFNIH4					15	0.00294638	7	10	6	0.00480384	4	5
Proteobacteria	Gammaproteobacteria	Enterobacterales	Enterobacteriaceae	Citrobacter	Citrobacter freundii complex sp. CFNIH9					14	0.00274995	9	13	4	0.00320256	3	4
Proteobacteria	Gammaproteobacteria	Enterobacterales	Enterobacteriaceae	Citrobacter	Citrobacter koseri									1	0.000800641	1	1
Proteobacteria	Gammaproteobacteria	Enterobacterales	Enterobacteriaceae	Enterobacter	Enterobacter asburiae					2	0.00039285	2	2
Proteobacteria	Gammaproteobacteria	Enterobacterales	Enterobacteriaceae	Enterobacter	Enterobacter cloacae					92	0.0180711	9	35	16	0.0128102	5	9
Proteobacteria	Gammaproteobacteria	Enterobacterales	Enterobacteriaceae	Enterobacter	Enterobacter cloacae complex sp.					3	0.000589275	2	3	3	0.00240192	3	3
Proteobacteria	Gammaproteobacteria	Enterobacterales	Enterobacteriaceae	Enterobacter	Enterobacter cloacae complex sp. ECNIH7									6	0.00480384	4	5
Proteobacteria	Gammaproteobacteria	Enterobacterales	Enterobacteriaceae	Enterobacter	Enterobacter hormaechei	5	0.00487329	4	4	169	0.0331958	11	47	48	0.0384307	7	19
Proteobacteria	Gammaproteobacteria	Enterobacterales	Enterobacteriaceae	Escherichia	Escherichia coli	37	0.0360624	10	22	2131	0.418582	13	94	390	0.31225	8	33
Proteobacteria	Gammaproteobacteria	Enterobacterales	Enterobacteriaceae	Klebsiella	Klebsiella oxytoca	1	0.000974659	1	1	86	0.0168926	8	22	33	0.0264211	7	13
Proteobacteria	Gammaproteobacteria	Enterobacterales	Enterobacteriaceae	Klebsiella	Klebsiella pneumoniae	28	0.0272904	5	16	1966	0.386172	13	89	352	0.281825	7	27
Proteobacteria	Gammaproteobacteria	Enterobacterales	Enterobacteriaceae	Shigella	Shigella dysenteriae					13	0.00255353	6	9	1	0.000800641	1	1
Proteobacteria	Gammaproteobacteria	Enterobacterales	Enterobacteriaceae	Shigella	Shigella flexneri					96	0.0188568	10	23	11	0.00880705	3	4
Proteobacteria	Gammaproteobacteria	Enterobacterales	Enterobacteriaceae	Shigella	Shigella sonnei	2	0.00194932	2	2	30	0.00589275	7	17	4	0.00320256	2	2
Proteobacteria	Gammaproteobacteria	Enterobacterales	Hafniaceae	Edwardsiella	Edwardsiella tarda					5	0.000982125	4	5	1	0.000800641	1	1
Proteobacteria	Gammaproteobacteria	Enterobacterales	Morganellaceae	Morganella	Morganella morganii	53	0.0516569	6	7	5	0.000982125	3	4	1	0.000800641	1	1
Proteobacteria	Gammaproteobacteria	Enterobacterales	Morganellaceae	Proteus	Proteus mirabilis	25	0.0243665	11	19	51	0.0100177	9	28	13	0.0104083	5	10
Proteobacteria	Gammaproteobacteria	Enterobacterales	Morganellaceae	Providencia	Providencia rettgeri	8	0.00779727	6	8	5	0.000982125	4	4	3	0.00240192	3	3
Proteobacteria	Gammaproteobacteria	Enterobacterales	Morganellaceae	Providencia	Providencia stuartii					13	0.00255353	6	10	2	0.00160128	2	2
Proteobacteria	Gammaproteobacteria	Enterobacterales	Yersiniaceae	Serratia	Serratia marcescens					31	0.00608918	8	14	7	0.00560448	4	6
Proteobacteria	Gammaproteobacteria	Legionellales	Legionellaceae	Legionella	Legionella longbeachae					1	0.000196425	1	1
Proteobacteria	Gammaproteobacteria	Legionellales	Legionellaceae	Legionella	Legionella pneumophila	4	0.00389864	2	2	3	0.000589275	1	1
Proteobacteria	Gammaproteobacteria	Legionellales	Legionellaceae	Legionella	Legionella sainthelensi					1	0.000196425	1	1
Proteobacteria	Gammaproteobacteria	Pasteurellales	Pasteurellaceae	Haemophilus	Haemophilus influenzae	10	0.00974659	2	4
Proteobacteria	Gammaproteobacteria	Pasteurellales	Pasteurellaceae	Haemophilus	Haemophilus parainfluenzae	3	0.00292398	1	3
Proteobacteria	Gammaproteobacteria	Pasteurellales	Pasteurellaceae	Mannheimia	Mannheimia haemolytica	92	0.0896686	5	9
Proteobacteria	Gammaproteobacteria	Pasteurellales	Pasteurellaceae	Pasteurella	Pasteurella multocida	22	0.0214425	6	13					2	0.00160128	2	2
Proteobacteria	Gammaproteobacteria	Pseudomonadales	Moraxellaceae	Acinetobacter	Acinetobacter baumannii	24	0.0233918	6	12	39	0.00766058	6	12	136	0.108887	5	14
Proteobacteria	Gammaproteobacteria	Pseudomonadales	Moraxellaceae	Acinetobacter	Acinetobacter haemolyticus					2	0.00039285	2	2
Proteobacteria	Gammaproteobacteria	Pseudomonadales	Moraxellaceae	Acinetobacter	Acinetobacter johnsonii					12	0.0023571	6	11	2	0.00160128	2	2
Proteobacteria	Gammaproteobacteria	Pseudomonadales	Pseudomonadaceae	Pseudomonas	Pseudomonas aeruginosa	205	0.199805	6	36	2	0.00039285	1	1	124	0.0992794	5	32
Proteobacteria	Gammaproteobacteria	Pseudomonadales	Pseudomonadaceae	Pseudomonas	Pseudomonas putida	10	0.00974659	4	5	3	0.000589275	3	3	3	0.00240192	3	3
Proteobacteria	Gammaproteobacteria	Vibrionales	Vibrionaceae	Vibrio	Vibrio cholerae	45	0.0438596	6	7	25	0.00491063	9	17	1	0.000800641	1	1
Proteobacteria	Gammaproteobacteria	Vibrionales	Vibrionaceae	Vibrio	Vibrio parahaemolyticus	4	0.00389864	3	4
Proteobacteria	Gammaproteobacteria	Xanthomonadales	Xanthomonadaceae	Stenotrophomonas	Stenotrophomonas maltophilia	1	0.000974659	1	1

## Sheet: Table S7
ICEs | Pseudomonas aeruginosa											ICEs | Staphylococcus aureus											Plasmids | Escherichia coli											Plasmids | Klebsiella pneumoniae											Integrons | Escherichia coli
205 ARGs | 6 types			66 ARGs-carrying ICEs		205 ARGs | 36 subtypes			66 ARGs-carrying ICEs			91 ARGs | 6 types			65 ARGs-carrying ICEs		91 ARGs | 14 subtypes			65 ARGs-carrying ICEs			2131 ARGs | 13 types			454 ARGs-carrying Plasmids		2131 ARGs | 94 subtypes			454 ARGs-carrying Plasmids			1966 ARGs | 13 types			414 ARGs-carrying Plasmids		1966 ARGs | 89 subtypes			414 ARGs-carrying Plasmids			390 ARGs | 8 types			208 ARGs-carrying Integrons		390 ARGs | 33 subtypes
multidrug	63	0.307317	21	0.318182	sulfonamide__sul1	36	0.17561	29	0.439394		tetracycline	45	0.494505	44	0.676923	tetracycline__tetM	44	0.483516	44	0.676923		beta-lactam	511	0.239794	354	0.779736	beta-lactam__TEM-1	162	0.0760206	157	0.345815		beta-lactam	554	0.28179	305	0.736715	sulfonamide__sul1	161	0.0818922	139	0.335749		aminoglycoside	174	0.446154	142	0.682692	aminoglycoside__aadA
aminoglycoside	38	0.185366	25	0.378788	multidrug__mexE	14	0.0682927	14	0.212121		multidrug	16	0.175824	16	0.246154	multidrug__mepA	12	0.131868	12	0.184615		aminoglycoside	494	0.231816	201	0.442731	sulfonamide__sul1	144	0.0675739	120	0.264317		aminoglycoside	434	0.220753	235	0.567633	beta-lactam__TEM-1	150	0.076297	145	0.350242		trimethoprim	153	0.392308	151	0.725962	trimethoprim__dfrA17
sulfonamide	36	0.17561	29	0.439394	multidrug__mexF	14	0.0682927	14	0.212121		aminoglycoside	16	0.175824	8	0.123077	aminoglycoside__aadE	8	0.0879121	8	0.123077		sulfonamide	259	0.121539	188	0.414097	multidrug__qacEdelta1	139	0.0652276	122	0.268722		sulfonamide	233	0.118515	177	0.427536	multidrug__qacEdelta1	144	0.0732452	132	0.318841		rifamycin	20	0.0512821	20	0.0961538	trimethoprim__dfrA12
chloramphenicol	28	0.136585	26	0.393939	multidrug__mexT	14	0.0682927	14	0.212121		beta-lactam	12	0.131868	11	0.169231	aminoglycoside__aph(3''')-III	8	0.0879121	8	0.123077		tetracycline	222	0.104176	147	0.323789	aminoglycoside__aph(6)-I	112	0.0525575	105	0.231278		multidrug	144	0.0732452	132	0.318841	aminoglycoside__aac(6')-I	122	0.0620549	119	0.28744		beta-lactam	20	0.0512821	14	0.0673077	aminoglycoside__aac(6')-I
beta-lactam	23	0.112195	23	0.348485	multidrug__oprN	14	0.0682927	14	0.212121		bacitracin	1	0.010989	1	0.0153846	beta-lactam__fmtC	7	0.0769231	7	0.107692		trimethoprim	149	0.0699202	139	0.306167	aminoglycoside__aph(3'')-I	108	0.0506804	101	0.222467		trimethoprim	142	0.0722279	135	0.326087	macrolide-lincosamide-streptogramin__mphA	87	0.0442523	84	0.202899		chloramphenicol	15	0.0384615	15	0.0721154	rifamycin__ADP-ribosylating transferase_arr
tetracycline	17	0.0829268	17	0.257576	chloramphenicol__floR	12	0.0585366	12	0.181818		unclassified	1	0.010989	1	0.0153846	beta-lactam__class A beta-lactamase	3	0.032967	3	0.0461538		macrolide-lincosamide-streptogramin	142	0.0666354	96	0.211454	tetracycline__tetA	106	0.0497419	97	0.213656		chloramphenicol	129	0.0656155	113	0.272947	tetracycline__tetA	73	0.0371312	73	0.176329		quinolone	3	0.00769231	3	0.0144231	trimethoprim__dfrA1
	205				aminoglycoside__aac(6')-I	10	0.0487805	10	0.151515			91				multidrug__major_facilitator_superfamily_transporter	2	0.021978	2	0.0307692		multidrug	139	0.0652276	122	0.268722	sulfonamide__sul2	97	0.0455185	93	0.204846		macrolide-lincosamide-streptogramin	100	0.0508647	87	0.210145	trimethoprim__dfrA12	72	0.0366226	72	0.173913		tetracycline	3	0.00769231	2	0.00961538	trimethoprim__dfrA7
					tetracycline__tetG	9	0.0439024	9	0.136364							bacitracin__bacA	1	0.010989	1	0.0153846		chloramphenicol	94	0.0441107	83	0.182819	macrolide-lincosamide-streptogramin__mphA	94	0.0441107	88	0.193833		tetracycline	95	0.0483215	88	0.21256	sulfonamide__sul2	66	0.0335707	66	0.15942		macrolide-lincosamide-streptogramin	2	0.00512821	2	0.00961538	aminoglycoside__aph(3'')-I
					tetracycline__tetR	8	0.0390244	8	0.121212							beta-lactam__mecA	1	0.010989	1	0.0153846		polymyxin	47	0.0220554	46	0.101322	aminoglycoside__aadA	85	0.0398874	80	0.176211		quinolone	74	0.0376399	72	0.173913	chloramphenicol__catA	64	0.0325534	64	0.154589			390				aminoglycoside__aph(6)-I
					beta-lactam__NDM-1	7	0.0341463	7	0.106061							beta-lactam__mecR1	1	0.010989	1	0.0153846		quinolone	46	0.0215861	44	0.0969163	aminoglycoside__aac(3)-II	61	0.0286251	60	0.132159		rifamycin	39	0.0198372	39	0.0942029	aminoglycoside__aph(3')-I	64	0.0325534	63	0.152174							chloramphenicol__catB
					multidrug__qacEdelta1	7	0.0341463	7	0.106061							multidrug__EmrB-QacA family major facilitator transporter	1	0.010989	1	0.0153846		rifamycin	15	0.00703895	14	0.030837	trimethoprim__dfrA17	61	0.0286251	57	0.125551		polymyxin	11	0.00559512	11	0.02657	beta-lactam__KPC-2	63	0.0320448	60	0.144928							aminoglycoside__ant(2'')-I
					aminoglycoside__aadA	6	0.0292683	6	0.0909091							multidrug__norA	1	0.010989	1	0.0153846		bleomycin	10	0.00469263	10	0.0220264	aminoglycoside__aac(6')-I	51	0.0239324	50	0.110132		bleomycin	6	0.00305188	6	0.0144928	aminoglycoside__aph(3'')-I	60	0.0305188	55	0.13285							chloramphenicol__cmlA
					chloramphenicol__cat_chloramphenicol acetyltransferase	6	0.0292683	6	0.0909091							tetracycline__tetL	1	0.010989	1	0.0153846		unclassified	3	0.00140779	3	0.00660793	aminoglycoside__aph(3')-I	46	0.0215861	45	0.0991189		unclassified	5	0.00254323	5	0.0120773	aminoglycoside__aph(6)-I	59	0.0300102	57	0.137681							beta-lactam__OXA-1
					chloramphenicol__chloramphenicol exporter	6	0.0292683	6	0.0909091							unclassified__truncated putative response regulator ArlR	1	0.010989	1	0.0153846			2131				polymyxin__mcr-1	45	0.0211168	44	0.0969163			1966				beta-lactam__CTX-M-15	55	0.0279756	50	0.120773							beta-lactam__OXA-2
					aminoglycoside__ant(2'')-I	4	0.0195122	4	0.0606061								91										tetracycline__tetB	40	0.0187705	39	0.0859031							trimethoprim__dfrA14	51	0.025941	49	0.118357							quinolone__qnrA
					beta-lactam__OXA-56	4	0.0195122	4	0.0606061																		beta-lactam__CTX-M-15	38	0.017832	38	0.0837004							aminoglycoside__aac(3)-II	45	0.0228891	45	0.108696							aminoglycoside__aac(3)-II
					chloramphenicol__catB	4	0.0195122	4	0.0606061																		beta-lactam__TEM-57	38	0.017832	4	0.00881057							beta-lactam__SHV-5	45	0.0228891	45	0.108696							beta-lactam__CTX-M-15
					aminoglycoside__ant(4')-IIa	3	0.0146341	3	0.0454545																		beta-lactam__CMY-2	36	0.0168935	36	0.0792952							rifamycin__ADP-ribosylating transferase_arr	39	0.0198372	39	0.0942029							beta-lactam__OXA-10
					aminoglycoside__aph(3')-I	3	0.0146341	3	0.0454545																		beta-lactam__NDM-5	36	0.0168935	35	0.0770925							beta-lactam__OXA-1	37	0.0188199	35	0.0845411							macrolide-lincosamide-streptogramin__mphA
					aminoglycoside__rmtD	3	0.0146341	3	0.0454545																		tetracycline__tetC	36	0.0168935	35	0.0770925							quinolone__qnrB	36	0.0183113	36	0.0869565							trimethoprim__dfrA5
					beta-lactam__OXA-2	3	0.0146341	3	0.0454545																		quinolone__qnrS	34	0.015955	33	0.0726872							quinolone__qnrS	32	0.0162767	31	0.0748792							beta-lactam__TEM-1
					aminoglycoside__aac(6')-31	2	0.0097561	2	0.030303																		trimethoprim__dfrA12	33	0.0154857	32	0.0704846							beta-lactam__OXA-48	27	0.0137335	26	0.0628019							aminoglycoside__rmtC
					beta-lactam__OXA-1	2	0.0097561	2	0.030303																		chloramphenicol__floR	32	0.0150164	31	0.0682819							aminoglycoside__rmtB	26	0.0132248	26	0.0628019							beta-lactam__CMY-6
					beta-lactam__PSE-1	2	0.0097561	2	0.030303																		beta-lactam__OXA-1	28	0.0131394	28	0.061674							beta-lactam__NDM-1	23	0.0116989	23	0.0555556							beta-lactam__IMP-14
					aminoglycoside__aac(6')-II	1	0.00487805	1	0.0151515																		trimethoprim__dfrA14	27	0.0126701	27	0.0594714							beta-lactam__KPC-3	19	0.00966429	18	0.0434783							beta-lactam__NDM-1
					aminoglycoside__aadB	1	0.00487805	1	0.0151515																		macrolide-lincosamide-streptogramin__ermB	24	0.0112623	24	0.0528634							beta-lactam__CTX-M-65	18	0.00915565	18	0.0434783							beta-lactam__NDM-5
					aminoglycoside__aph(3'')-I	1	0.00487805	1	0.0151515																		beta-lactam__CTX-M-55	23	0.0107931	23	0.0506608							chloramphenicol__floR	17	0.008647	16	0.0386473							beta-lactam__OXA-4
					aminoglycoside__aph(3')-IIb	1	0.00487805	1	0.0151515																		macrolide-lincosamide-streptogramin__ermC	23	0.0107931	23	0.0506608							aminoglycoside__ant(2'')-I	16	0.00813835	16	0.0386473							tetracycline__tetA
					aminoglycoside__aph(6)-I	1	0.00487805	1	0.0151515																		chloramphenicol__chloramphenicol exporter	22	0.0103238	20	0.0440529							beta-lactam__OXA-9	16	0.00813835	16	0.0386473							tetracycline__tetB
					aminoglycoside__rmtB	1	0.00487805	1	0.0151515																		tetracycline__tetD	21	0.00985453	21	0.0462555							chloramphenicol__cat_chloramphenicol acetyltransferase	16	0.00813835	16	0.0386473							tetracycline__tetC
					aminoglycoside__rmtF	1	0.00487805	1	0.0151515																		beta-lactam__NDM-1	20	0.00938527	18	0.0396476							aminoglycoside__aadA	15	0.0076297	15	0.0362319							trimethoprim__dfrA14
					beta-lactam__GES-5	1	0.00487805	1	0.0151515																		trimethoprim__dfrA1	18	0.00844674	18	0.0396476							beta-lactam__SHV	13	0.00661241	13	0.031401							trimethoprim__dfrA21
					beta-lactam__IMP-1	1	0.00487805	1	0.0151515																		sulfonamide__sul3	18	0.00844674	17	0.0374449							chloramphenicol__catB	13	0.00661241	13	0.031401							trimethoprim__dfrA25
					beta-lactam__IMP-13	1	0.00487805	1	0.0151515																		chloramphenicol__cmlA	17	0.00797748	17	0.0374449							beta-lactam__CTX-M-14	12	0.00610376	12	0.0289855
					beta-lactam__KPC-2	1	0.00487805	1	0.0151515																		chloramphenicol__catA	17	0.00797748	16	0.0352423							chloramphenicol__cmlA	12	0.00610376	12	0.0289855
					beta-lactam__metallo-beta-lactamase	1	0.00487805	1	0.0151515																		rifamycin__ADP-ribosylating transferase_arr	15	0.00703895	14	0.030837							aminoglycoside__rmtF	11	0.00559512	11	0.02657
						205																					beta-lactam__KPC-2	14	0.00656969	14	0.030837							tetracycline__tetD	11	0.00559512	11	0.02657
																											aminoglycoside__rmtB	12	0.00563116	12	0.0264317							trimethoprim__dfrA1	11	0.00559512	11	0.02657
																											beta-lactam__CTX-M-14	12	0.00563116	12	0.0264317							aminoglycoside__rmtC	10	0.00508647	10	0.0241546
																											bleomycin__bleomycin resistance protein	10	0.00469263	10	0.0220264							beta-lactam__OXA-10	9	0.00457782	7	0.0169082
																											beta-lactam__OXA-181	9	0.00422337	9	0.0198238							chloramphenicol__chloramphenicol exporter	7	0.00356053	7	0.0169082
																											beta-lactam__KPC-3	9	0.00422337	8	0.0176211							tetracycline__tetG	7	0.00356053	7	0.0169082
																											beta-lactam__SHV-5	8	0.00375411	8	0.0176211							beta-lactam__IMP-4	6	0.00305188	6	0.0144928
																											tetracycline__tetracycline_resistance_protein	8	0.00375411	8	0.0176211							bleomycin__bleomycin resistance protein	6	0.00305188	6	0.0144928
																											beta-lactam__OXA-48	7	0.00328484	7	0.0154185							macrolide-lincosamide-streptogramin__ermB	6	0.00305188	6	0.0144928
																											tetracycline__tetM	7	0.00328484	7	0.0154185							macrolide-lincosamide-streptogramin__ermC	6	0.00305188	6	0.0144928
																											beta-lactam__TEM-20	7	0.00328484	1	0.00220264							polymyxin__mcr-1	6	0.00305188	6	0.0144928
																											beta-lactam__CMY-6	6	0.00281558	6	0.0132159							quinolone__qnrA	6	0.00305188	6	0.0144928
																											beta-lactam__CTX-M	6	0.00281558	6	0.0132159							sulfonamide__sul3	6	0.00305188	6	0.0144928
																											beta-lactam__NDM-7	6	0.00281558	6	0.0132159							beta-lactam__CMY-6	5	0.00254323	5	0.0120773
																											beta-lactam__OXA-9	6	0.00281558	6	0.0132159							beta-lactam__CTX-M	5	0.00254323	5	0.0120773
																											beta-lactam__TEM-135	6	0.00281558	6	0.0132159							beta-lactam__NDM-5	5	0.00254323	5	0.0120773
																											chloramphenicol__catB	6	0.00281558	6	0.0132159							polymyxin__mcr-3	5	0.00254323	5	0.0120773
																											aminoglycoside__ant(2'')-I	5	0.00234632	5	0.0110132							unclassified__16S rRNA methylase	5	0.00254323	5	0.0120773
																											aminoglycoside__rmtC	5	0.00234632	5	0.0110132							beta-lactam__DHA-6	4	0.00203459	4	0.00966184
																											beta-lactam__CTX-M-1	5	0.00234632	5	0.0110132							beta-lactam__metallo-beta-lactamase	4	0.00203459	4	0.00966184
																											quinolone__qnrB	5	0.00234632	5	0.0110132							beta-lactam__SHV-1	4	0.00203459	4	0.00966184
																											trimethoprim__dfrA5	5	0.00234632	5	0.0110132							beta-lactam__VEB-1	4	0.00203459	4	0.00966184
																											aminoglycoside__aac(3)-IV	4	0.00187705	4	0.00881057							beta-lactam__CMY-4	3	0.00152594	3	0.00724638
																											aminoglycoside__aph(4)-I	4	0.00187705	4	0.00881057							beta-lactam__NDM-6	3	0.00152594	3	0.00724638
																											beta-lactam__TEM-30	4	0.00187705	4	0.00881057							beta-lactam__NDM-7	3	0.00152594	3	0.00724638
																											quinolone__qnrA	4	0.00187705	4	0.00881057							trimethoprim__dfrA23	3	0.00152594	3	0.00724638
																											tetracycline__tetX4	4	0.00187705	4	0.00881057							aminoglycoside__aac(3)-IV	2	0.00101729	2	0.00483092
																											beta-lactam__OXA-10	3	0.00140779	3	0.00660793							aminoglycoside__aph(4)-I	2	0.00101729	2	0.00483092
																											quinolone__qepA	3	0.00140779	3	0.00660793							beta-lactam__CMY-2	2	0.00101729	2	0.00483092
																											beta-lactam__CTX-M-65	3	0.00140779	2	0.00440529							beta-lactam__CTX-M-2	2	0.00101729	2	0.00483092
																											beta-lactam__CMY-4	2	0.000938527	2	0.00440529							beta-lactam__CTX-M-24	2	0.00101729	2	0.00483092
																											beta-lactam__TEM-190	2	0.000938527	2	0.00440529							beta-lactam__CTX-M-55	2	0.00101729	2	0.00483092
																											unclassified__16S rRNA methylase	2	0.000938527	2	0.00440529							beta-lactam__NDM-4	2	0.00101729	2	0.00483092
																											aminoglycoside__aac(3)-VI	1	0.000469263	1	0.00220264							beta-lactam__OXA-181	2	0.00101729	2	0.00483092
																											beta-lactam__CMY-111	1	0.000469263	1	0.00220264							tetracycline__tetracycline_resistance_protein	2	0.00101729	2	0.00483092
																											beta-lactam__CMY-44	1	0.000469263	1	0.00220264							trimethoprim__dfrA5	2	0.00101729	2	0.00483092
																											beta-lactam__CTX-M-129	1	0.000469263	1	0.00220264							aminoglycoside__aac(3)-I	1	0.000508647	1	0.00241546
																											beta-lactam__DHA-6	1	0.000469263	1	0.00220264							aminoglycoside__rmtG	1	0.000508647	1	0.00241546
																											beta-lactam__FOX-5	1	0.000469263	1	0.00220264							beta-lactam__CMY-16	1	0.000508647	1	0.00241546
																											beta-lactam__IMP-14	1	0.000469263	1	0.00220264							beta-lactam__CTX-M-129	1	0.000508647	1	0.00241546
																											beta-lactam__IMP-4	1	0.000469263	1	0.00220264							beta-lactam__FOX-5	1	0.000508647	1	0.00241546
																											beta-lactam__metallo-beta-lactamase	1	0.000469263	1	0.00220264							beta-lactam__KPC-12	1	0.000508647	1	0.00241546
																											beta-lactam__NDM-16	1	0.000469263	1	0.00220264							beta-lactam__KPC-4	1	0.000508647	1	0.00241546
																											beta-lactam__OXA-163	1	0.000469263	1	0.00220264							beta-lactam__NDM-19	1	0.000508647	1	0.00241546
																											beta-lactam__OXA-4	1	0.000469263	1	0.00220264							beta-lactam__OXA-2	1	0.000508647	1	0.00241546
																											beta-lactam__TEM-112	1	0.000469263	1	0.00220264							beta-lactam__TEM-2	1	0.000508647	1	0.00241546
																											beta-lactam__TEM-156	1	0.000469263	1	0.00220264							beta-lactam__VEB-3	1	0.000508647	1	0.00241546
																											beta-lactam__TEM-169	1	0.000469263	1	0.00220264							macrolide-lincosamide-streptogramin__ereA	1	0.000508647	1	0.00241546
																											beta-lactam__TEM-185	1	0.000469263	1	0.00220264							tetracycline__tetB	1	0.000508647	1	0.00241546
																											macrolide-lincosamide-streptogramin__mphB	1	0.000469263	1	0.00220264							tetracycline__tetC	1	0.000508647	1	0.00241546
																											polymyxin__mcr-3	1	0.000469263	1	0.00220264							trimethoprim__dfrA17	1	0.000508647	1	0.00241546
																											polymyxin__mcr-5	1	0.000469263	1	0.00220264							trimethoprim__dfrA19	1	0.000508647	1	0.00241546
																											trimethoprim__dfrA16	1	0.000469263	1	0.00220264							trimethoprim__dfrB1	1	0.000508647	1	0.00241546
																											trimethoprim__dfrA19	1	0.000469263	1	0.00220264								1966
																											trimethoprim__dfrA21	1	0.000469263	1	0.00220264
																											trimethoprim__dfrA25	1	0.000469263	1	0.00220264
																											trimethoprim__dfrA7	1	0.000469263	1	0.00220264
																											unclassified__bacterial regulatory protein LuxR	1	0.000469263	1	0.00220264
																												2131
[truncated: 14 more columns]

## Sheet: Table S8
T4SS-type ICEs											Conjugative Plasmids
5434 VFs | 14 VFcategory			745 VFs-carrying ICEs		5434 VFs | 132 VFname			745 VFs-carrying ICEs			2286 VFs | 13 VFcategory			436 VFs-carrying Plasmids		2286 VFs | 52 VFname			436 VFs-carrying Plasmids
Nutritional/Metabolic factor	1877	0.345418	188	0.252349	Nutritional/Metabolic factor__Yersiniabactin	1339	0.246411	155	0.208054		Nutritional/Metabolic factor	796	0.348206	106	0.243119	Nutritional/Metabolic factor__Aerobactin	341	0.149169	73	0.167431
Effector delivery system	1113	0.204821	166	0.222819	Immune modulation__Vi antigen	846	0.155686	85	0.114094		Effector delivery system	389	0.170166	131	0.300459	Adherence__Pef	312	0.136483	79	0.181193
Immune modulation	1035	0.190467	169	0.226846	Exotoxin__Colibactin	394	0.0725064	23	0.0308725		Adherence	385	0.168416	93	0.213303	Nutritional/Metabolic factor__Salmochelin siderophore	291	0.127297	56	0.12844
Exotoxin	832	0.15311	100	0.134228	Nutritional/Metabolic factor__Ybt	318	0.0585204	155	0.208054		Exotoxin	293	0.128171	178	0.408257	Effector delivery system__TTSS-2 secreted effectors	178	0.0778653	91	0.208716
Adherence	235	0.0432462	122	0.163758	Effector delivery system__HSI-2	291	0.0535517	24	0.0322148		Invasion	134	0.0586177	132	0.302752	Invasion__TraJ	131	0.0573053	129	0.295872
Motility	178	0.0327567	45	0.0604027	Exotoxin__SSLs	247	0.0454545	29	0.0389262		Immune modulation	118	0.0516185	96	0.220183	Exotoxin__Hemolysin	98	0.0428696	25	0.0573394
Biofilm	78	0.0143541	26	0.0348993	Effector delivery system__Dot/Icm T4SS secreted effectors	200	0.0368053	27	0.0362416		Antimicrobial activity/Competitive advantage	94	0.0411199	93	0.213303	Nutritional/Metabolic factor__Yersiniabactin	98	0.0428696	12	0.0275229
Exoenzyme	42	0.00772911	32	0.042953	Nutritional/Metabolic factor__Pyoverdine	190	0.034965	15	0.0201342		Biofilm	52	0.0227472	13	0.0298165	Antimicrobial activity/Competitive advantage__Mig-5	94	0.0411199	93	0.213303
Regulation	13	0.00239234	10	0.0134228	Motility__Flagella	155	0.0285241	45	0.0604027		Others	14	0.00612423	3	0.00688073	Exotoxin__SpvB	90	0.0393701	90	0.206422
Post-translational modification	11	0.00202429	11	0.0147651	Effector delivery system__T3SS1	143	0.0263158	5	0.00671141		Regulation	5	0.00218723	3	0.00688073	Immune modulation__Rck	81	0.0354331	79	0.181193
Invasion	8	0.00147221	8	0.0107383	Effector delivery system__HSI-3	125	0.0230033	9	0.0120805		Stress survival	3	0.00131234	3	0.00688073	Effector delivery system__T3SS	80	0.0349956	2	0.00458716
Stress survival	7	0.00128819	7	0.00939597	Adherence__Type IV pili	108	0.0198749	44	0.0590604		Exoenzyme	2	0.000874891	2	0.00458716	Biofilm__Type 3 fimbriae	48	0.0209974	11	0.0252294
Others	4	0.000736106	4	0.00536913	Immune modulation__Capsule	76	0.013986	15	0.0201342		Motility	1	0.000437445	1	0.00229358	Nutritional/Metabolic factor__Sal	43	0.0188101	2	0.00458716
Antimicrobial activity/Competitive advantage	1	0.000184026	1	0.00134228	Immune modulation__LPS	68	0.0125138	37	0.0496644			2286				Effector delivery system__Type IV secretion system	40	0.0174978	8	0.0183486
	5434				Effector delivery system__Type IV secretion system	65	0.0119617	3	0.00402685							Exotoxin__ShET2	39	0.0170604	39	0.0894495
					Effector delivery system__T6SS	51	0.00938535	38	0.0510067							Adherence__BFP	29	0.0126859	3	0.00688073
					Exotoxin__MARTX	41	0.00754509	14	0.0187919							Effector delivery system__TTSS	29	0.0126859	1	0.00229358
					Effector delivery system__Bsa T3SS	38	0.00699301	1	0.00134228							Immune modulation__F1 antigen	27	0.011811	9	0.0206422
					Exotoxin__CT	37	0.00680898	17	0.0228188							Exotoxin__-Hemolysin	25	0.0109361	7	0.016055
					Effector delivery system__TTSS	34	0.0062569	15	0.0201342							Nutritional/Metabolic factor__Ybt	22	0.0096238	11	0.0252294
					Effector delivery system__VAS T6SS	30	0.00552079	15	0.0201342							Effector delivery system__TTSS secreted effectors	21	0.00918635	2	0.00458716
					Effector delivery system__Eps T2SS	27	0.00496872	8	0.0107383							Adherence__Type IV pili	18	0.00787402	2	0.00458716
					Effector delivery system__T6SS-1	27	0.00496872	2	0.00268456							Effector delivery system__EspP	17	0.00743657	16	0.0366972
					Adherence__PI-1	26	0.00478469	7	0.00939597							Others__Dispersin	14	0.00612423	3	0.00688073
					Exotoxin__-haemolysin/cytolysin	26	0.00478469	4	0.00536913							Exotoxin__Heat-stable toxin ST	12	0.00524934	8	0.0183486
					Exotoxin__Ace	25	0.00460066	17	0.0228188							Exotoxin__Heat-labile toxin LT	12	0.00524934	7	0.016055
					Biofilm__Csu fimbriae	25	0.00460066	5	0.00671141							Adherence__ECP	12	0.00524934	2	0.00458716
					Exotoxin__Zot	24	0.00441664	17	0.0228188							Immune modulation__Capsule	9	0.00393701	7	0.016055
					Nutritional/Metabolic factor__Sal	22	0.00404858	15	0.0201342							Exotoxin__Ymt	8	0.00349956	8	0.0183486
					Motility__Polar flagella	22	0.00404858	1	0.00134228							Adherence__EtpA	8	0.00349956	4	0.00917431
					Adherence__EcbA	20	0.00368053	20	0.0268456							Effector delivery system__VAS T6SS	7	0.00306212	1	0.00229358
					Adherence__Type 1 fimbriae	18	0.00331248	2	0.00268456							Effector delivery system__T3SS secreted effectors	6	0.00262467	2	0.00458716
					Effector delivery system__TTSS secreted effectors	16	0.00294442	16	0.0214765							Effector delivery system__Pic	4	0.00174978	4	0.00917431
					Effector delivery system__T2SS	16	0.00294442	3	0.00402685							Effector delivery system__TTSS SPI-1 encode	4	0.00174978	4	0.00917431
					Biofilm__PNAG	15	0.0027604	5	0.00671141							Biofilm__Quorum-sensing	4	0.00174978	2	0.00458716
					Immune modulation__Hyaluronic acid capsule	14	0.00257637	11	0.0147651							Adherence__AAFs	4	0.00174978	1	0.00229358
					Effector delivery system__T3SS1 secreted effectors	14	0.00257637	5	0.00671141							Invasion__Ibes	3	0.00131234	3	0.00688073
					Immune modulation__LOS	13	0.00239234	9	0.0120805							Stress survival__KatA	3	0.00131234	3	0.00688073
					Biofilm__Quorum-sensing	12	0.00220832	7	0.00939597							Exotoxin__CDT	3	0.00131234	1	0.00229358
					Adherence__Esp	11	0.00202429	11	0.0147651							Exotoxin__MARTX	3	0.00131234	1	0.00229358
					Post-translational modification__PrsA2	11	0.00202429	11	0.0147651							Regulation__Per	3	0.00131234	1	0.00229358
					Biofilm__Alginate	10	0.00184026	6	0.00805369							Adherence__Paa	2	0.000874891	2	0.00458716
					Effector delivery system__LasB	9	0.00165624	9	0.0120805							Effector delivery system__Pet	2	0.000874891	2	0.00458716
					Exoenzyme__Gelatinase	9	0.00165624	9	0.0120805							Exotoxin__TDH	2	0.000874891	2	0.00458716
					Exoenzyme__SprE	9	0.00165624	9	0.0120805							Regulation__RmpA	2	0.000874891	2	0.00458716
					Immune modulation__IgA1 protease	8	0.00147221	8	0.0107383							Effector delivery system__T3SS2	1	0.000437445	1	0.00229358
					Effector delivery system__Dot/Icm	8	0.00147221	1	0.00134228							Exoenzyme__IcsP/SopA	1	0.000437445	1	0.00229358
					Exotoxin__Cytolysin	8	0.00147221	1	0.00134228							Exoenzyme__StcE	1	0.000437445	1	0.00229358
					Exoenzyme__Autolysin	7	0.00128819	7	0.00939597							Exotoxin__CNF-1	1	0.000437445	1	0.00229358
					Exotoxin__Phospholipase C	7	0.00128819	7	0.00939597							Immune modulation__LPS	1	0.000437445	1	0.00229358
					Regulation__PhoPQ	7	0.00128819	4	0.00536913							Motility__IcsA/VirG	1	0.000437445	1	0.00229358
					Effector delivery system__TTSS-2 secreted effectors	6	0.00110416	3	0.00402685							Nutritional/Metabolic factor__MgtBC	1	0.000437445	1	0.00229358
					Biofilm__Fsr	6	0.00110416	2	0.00268456								2286
					Adherence__ECP	6	0.00110416	1	0.00134228
					Adherence__MAM7	5	0.000920132	5	0.00671141
					Exotoxin__Spes	5	0.000920132	5	0.00671141
					Biofilm__Intercellular adhesion proteins	5	0.000920132	1	0.00134228
					Effector delivery system__Type VII secretion system	5	0.000920132	1	0.00134228
					Adherence__AS	4	0.000736106	4	0.00536913
					Adherence__EbpS	4	0.000736106	4	0.00536913
					Exotoxin__CAMP factor	4	0.000736106	4	0.00536913
					Immune modulation__AdsA	4	0.000736106	4	0.00536913
					Invasion__Auto	4	0.000736106	4	0.00536913
					Exotoxin__SE	4	0.000736106	2	0.00268456
					Adherence__CwpV	3	0.000552079	3	0.00402685
					Adherence__ShdA	3	0.000552079	3	0.00402685
					Adherence__SinH	3	0.000552079	3	0.00402685
					Biofilm__BopD	3	0.000552079	3	0.00402685
					Exoenzyme__Aureolysin	3	0.000552079	3	0.00402685
					Exotoxin__ShET2	3	0.000552079	3	0.00402685
					Exotoxin__SLO	3	0.000552079	3	0.00402685
					Nutritional/Metabolic factor__Aerobactin	3	0.000552079	3	0.00402685
					Effector delivery system__Lsp T2SS	3	0.000552079	2	0.00268456
					Effector delivery system__TTSS-1 secreted effectors	3	0.000552079	2	0.00268456
					Adherence__FbsA	2	0.000368053	2	0.00268456
					Adherence__MOMP	2	0.000368053	2	0.00268456
					Adherence__SgrA	2	0.000368053	2	0.00268456
					Exoenzyme__CpaA	2	0.000368053	2	0.00268456
					Exoenzyme__Hyaluronate lyase	2	0.000368053	2	0.00268456
					Exoenzyme__Lipase	2	0.000368053	2	0.00268456
					Exoenzyme__Mitogenic factor	2	0.000368053	2	0.00268456
					Exotoxin__PLC	2	0.000368053	2	0.00268456
					Immune modulation__OipA	2	0.000368053	2	0.00268456
					Nutritional/Metabolic factor__FrgA	2	0.000368053	2	0.00268456
					Others__GRAB	2	0.000368053	2	0.00268456
					Others__PmiA	2	0.000368053	2	0.00268456
					Regulation__RelA	2	0.000368053	2	0.00268456
					Regulation__RmpA	2	0.000368053	2	0.00268456
					Stress survival__ClpE	2	0.000368053	2	0.00268456
					Stress survival__KatA	2	0.000368053	2	0.00268456
					Stress survival__KatAB	2	0.000368053	2	0.00268456
					Adherence__PI-2a	2	0.000368053	1	0.00134228
					Adherence__TFP	2	0.000368053	1	0.00134228
					Biofilm__Quorum sensing	2	0.000368053	1	0.00134228
					Exoenzyme__Staphopain	2	0.000368053	1	0.00134228
					Nutritional/Metabolic factor__Ent	2	0.000368053	1	0.00134228
					Adherence__C5a peptidase	1	0.000184026	1	0.00134228
					Adherence__CD0873	1	0.000184026	1	0.00134228
					Adherence__CD3246	1	0.000184026	1	0.00134228
					Adherence__Eap/Map	1	0.000184026	1	0.00134228
					Adherence__EfaA	1	0.000184026	1	0.00134228
					Adherence__EF-Tu	1	0.000184026	1	0.00134228
					Adherence__FBPs	1	0.000184026	1	0.00134228
					Adherence__Flp pili	1	0.000184026	1	0.00134228
					Adherence__GroEL	1	0.000184026	1	0.00134228
					Adherence__Lmb	1	0.000184026	1	0.00134228
					Adherence__PavA	1	0.000184026	1	0.00134228
					Adherence__SabA	1	0.000184026	1	0.00134228
					Adherence__Tap type IV pili	1	0.000184026	1	0.00134228
					Adherence__VpadF	1	0.000184026	1	0.00134228
					Antimicrobial activity/Competitive advantage__Mig-14	1	0.000184026	1	0.00134228
					Effector delivery system__Bsa T3SS secreted effectors	1	0.000184026	1	0.00134228
					Effector delivery system__CagA	1	0.000184026	1	0.00134228
					Exoenzyme__InhA	1	0.000184026	1	0.00134228
					Exoenzyme__Sialidase	1	0.000184026	1	0.00134228
					Exoenzyme__SigA	1	0.000184026	1	0.00134228
					Exoenzyme__Staphylokinase	1	0.000184026	1	0.00134228
					Exotoxin__ALO	1	0.000184026	1	0.00134228
					Exotoxin__Phospholipase A2	1	0.000184026	1	0.00134228
					Immune modulation__CHIPS	1	0.000184026	1	0.00134228
					Immune modulation__Lewis antigen	1	0.000184026	1	0.00134228
					Immune modulation__O-antigen	1	0.000184026	1	0.00134228
					Immune modulation__SCIN	1	0.000184026	1	0.00134228
					Invasion__-C protein	1	0.000184026	1	0.00134228
					Invasion__OmpA	1	0.000184026	1	0.00134228
					Invasion__Opa	1	0.000184026	1	0.00134228
					Invasion__TraJ	1	0.000184026	1	0.00134228
					Motility__Flagellar glycosylation/Pse biosynthetic pathway	1	0.000184026	1	0.00134228
					Nutritional/Metabolic factor__Salmochelin siderophore	1	0.000184026	1	0.00134228
					Regulation__BvrR-BvrS	1	0.000184026	1	0.00134228
					Regulation__RpoS	1	0.000184026	1	0.00134228
					Stress survival__ClpC	1	0.000184026	1	0.00134228
						5434

## Sheet: Table S9
ICEs | Staphylococcus aureus											ICEs | Pseudomonas aeruginosa											Plasmids | Klebsiella pneumoniae
282 VFs | 6 VFcategory			48 VFs-carrying ICEs		282 VFs | 14 VFname			48 VFs-carrying ICEs			746 VFs | 7 VFcategory			81 VFs-carrying ICEs		746 VFs | 12 VFname			81 VFs-carrying ICEs			165 VFs | 5 VFcategory			34 VFs-carrying Plasmids		165 VFs | 9 VFname			34 VFs-carrying Plasmids
Exotoxin	251	0.890071	31	0.645833	Exotoxin__SSLs	247	0.875887	29	0.604167		Effector delivery system	469	0.628686	52	0.641975	Effector delivery system__HSI-2	289	0.387399	22	0.271605		Nutritional/Metabolic factor	128	0.775758	10	0.294118	Nutritional/Metabolic factor__Sal	43	0.260606	2	0.0588235
Exoenzyme	10	0.035461	9	0.1875	Biofilm__Intercellular adhesion proteins	5	0.0177305	1	0.0208333		Nutritional/Metabolic factor	190	0.254692	15	0.185185	Nutritional/Metabolic factor__Pyoverdine	190	0.254692	15	0.185185		Invasion	19	0.115152	19	0.558824	Nutritional/Metabolic factor__Yersiniabactin	27	0.163636	3	0.0882353
Immune modulation	6	0.0212766	5	0.104167	Effector delivery system__Type VII secretion system	5	0.0177305	1	0.0208333		Adherence	43	0.0576408	14	0.17284	Effector delivery system__HSI-3	125	0.16756	9	0.111111		Biofilm	14	0.0848485	3	0.0882353	Nutritional/Metabolic factor__Aerobactin	26	0.157576	6	0.176471
Adherence	5	0.0177305	5	0.104167	Adherence__EbpS	4	0.0141844	4	0.0833333		Motility	18	0.0241287	1	0.0123457	Adherence__Type IV pili	43	0.0576408	14	0.17284		Exotoxin	2	0.0121212	2	0.0588235	Nutritional/Metabolic factor__Salmochelin siderophore	26	0.157576	1	0.0294118
Biofilm	5	0.0177305	1	0.0208333	Immune modulation__AdsA	4	0.0141844	4	0.0833333		Immune modulation	15	0.0201072	15	0.185185	Effector delivery system__TTSS	34	0.0455764	15	0.185185		Regulation	2	0.0121212	2	0.0588235	Invasion__TraJ	19	0.115152	19	0.558824
Effector delivery system	5	0.0177305	1	0.0208333	Exotoxin__SE	4	0.0141844	2	0.0416667		Biofilm	9	0.0120643	4	0.0493827	Motility__Flagella	18	0.0241287	1	0.0123457			165				Biofilm__Type 3 fimbriae	14	0.0848485	3	0.0882353
	282				Exoenzyme__Aureolysin	3	0.0106383	3	0.0625		Exotoxin	2	0.00268097	2	0.0246914	Immune modulation__LPS	15	0.0201072	15	0.185185							Nutritional/Metabolic factor__Ybt	6	0.0363636	3	0.0882353
					Exoenzyme__Hyaluronate lyase	2	0.0070922	2	0.0416667			746				Effector delivery system__TTSS secreted effectors	12	0.0160858	12	0.148148							Exotoxin__ShET2	2	0.0121212	2	0.0588235
					Exoenzyme__Lipase	2	0.0070922	2	0.0416667							Effector delivery system__LasB	9	0.0120643	9	0.111111							Regulation__RmpA	2	0.0121212	2	0.0588235
					Exoenzyme__Staphopain	2	0.0070922	1	0.0208333							Biofilm__Alginate	7	0.00938338	3	0.037037								165
					Adherence__Eap/Map	1	0.0035461	1	0.0208333							Exotoxin__PLC	2	0.00268097	2	0.0246914
					Exoenzyme__Staphylokinase	1	0.0035461	1	0.0208333							Biofilm__Quorum sensing	2	0.00268097	1	0.0123457
					Immune modulation__CHIPS	1	0.0035461	1	0.0208333								746
					Immune modulation__SCIN	1	0.0035461	1	0.0208333
						282

## Sheet: Table S10
Integrons on ICEs | ARGs-carrying												Integrons on Plasmids | ARGs-carrying
41 ARGs | 4 types			24 ARGs-carrying Integrons			41 ARGs | 18 subtypes			24 ARGs-carrying Integrons			624 ARGs | 8 types			318 ARGs-carrying Integrons			624 ARGs | 42 subtypes			318 ARGs-carrying Integrons
aminoglycoside	22	0.536585	16	0.666667		aminoglycoside__aac(6')-I	11	0.268293	10	0.416667		aminoglycoside	242	0.387821	187	0.58805		aminoglycoside__aac(6')-I	95	0.152244	94	0.295597
beta-lactam	14	0.341463	14	0.583333		aminoglycoside__aadA	6	0.146341	6	0.25		trimethoprim	176	0.282051	175	0.550314		trimethoprim__dfrA12	90	0.144231	90	0.283019
trimethoprim	3	0.0731707	3	0.125		beta-lactam__OXA-56	4	0.097561	4	0.166667		beta-lactam	72	0.115385	63	0.198113		aminoglycoside__aadA	85	0.136218	85	0.267296
chloramphenicol	2	0.0487805	2	0.0833333		aminoglycoside__ant(2'')-I	2	0.0487805	2	0.0833333		chloramphenicol	64	0.102564	57	0.179245		trimethoprim__dfrA17	50	0.0801282	50	0.157233
	41					beta-lactam__IMP-14	2	0.0487805	2	0.0833333		rifamycin	46	0.0737179	46	0.144654		rifamycin__ADP-ribosylating transferase_arr	46	0.0737179	46	0.144654
						beta-lactam__OXA-2	2	0.0487805	2	0.0833333		quinolone	22	0.0352564	22	0.0691824		chloramphenicol__catB	41	0.0657051	41	0.128931
						beta-lactam__PSE-1	2	0.0487805	2	0.0833333		macrolide-lincosamide-streptogramin	1	0.00160256	1	0.00314465		aminoglycoside__ant(2'')-I	37	0.0592949	37	0.116352
						trimethoprim__dfrA12	2	0.0487805	2	0.0833333		tetracycline	1	0.00160256	1	0.00314465		chloramphenicol__cmlA	22	0.0352564	22	0.0691824
						aminoglycoside__aac(6')-31	1	0.0243902	1	0.0416667			624					quinolone__qnrA	22	0.0352564	22	0.0691824
						aminoglycoside__aac(6')-II	1	0.0243902	1	0.0416667								beta-lactam__IMP-4	18	0.0288462	18	0.0566038
						aminoglycoside__aadB	1	0.0243902	1	0.0416667								trimethoprim__dfrA1	18	0.0288462	18	0.0566038
						beta-lactam__IMP-1	1	0.0243902	1	0.0416667								beta-lactam__OXA-10	13	0.0208333	12	0.0377358
						beta-lactam__IMP-13	1	0.0243902	1	0.0416667								aminoglycoside__aac(3)-I	10	0.0160256	10	0.0314465
						beta-lactam__metallo-beta-lactamase	1	0.0243902	1	0.0416667								beta-lactam__OXA-1	10	0.0160256	10	0.0314465
						beta-lactam__OXA-21	1	0.0243902	1	0.0416667								beta-lactam__OXA-2	8	0.0128205	8	0.0251572
						chloramphenicol__catB	1	0.0243902	1	0.0416667								beta-lactam__metallo-beta-lactamase	7	0.0112179	7	0.0220126
						chloramphenicol__cmlA	1	0.0243902	1	0.0416667								trimethoprim__dfrA5	7	0.0112179	7	0.0220126
						trimethoprim__dfrA1	1	0.0243902	1	0.0416667								aminoglycoside__aph(3'')-I	6	0.00961538	6	0.0188679
							41											aminoglycoside__aph(6)-I	6	0.00961538	6	0.0188679
																		beta-lactam__PSE-1	5	0.00801282	5	0.0157233
																		trimethoprim__dfrA14	4	0.00641026	4	0.0125786
																		beta-lactam__VEB-1	3	0.00480769	3	0.00943396
																		trimethoprim__dfrB3	2	0.00320513	2	0.00628931
																		aminoglycoside__aac(3)-II	1	0.00160256	1	0.00314465
																		aminoglycoside__aph(3')-I	1	0.00160256	1	0.00314465
																		aminoglycoside__rmtC	1	0.00160256	1	0.00314465
																		beta-lactam__CMY-6	1	0.00160256	1	0.00314465
																		beta-lactam__CTX-M-15	1	0.00160256	1	0.00314465
																		beta-lactam__IMP-14	1	0.00160256	1	0.00314465
																		beta-lactam__NDM-1	1	0.00160256	1	0.00314465
																		beta-lactam__NDM-5	1	0.00160256	1	0.00314465
																		beta-lactam__OXA-4	1	0.00160256	1	0.00314465
																		beta-lactam__SHV	1	0.00160256	1	0.00314465
																		beta-lactam__TEM-1	1	0.00160256	1	0.00314465
																		chloramphenicol__cat_chloramphenicol acetyltransferase	1	0.00160256	1	0.00314465
																		macrolide-lincosamide-streptogramin__mphA	1	0.00160256	1	0.00314465
																		tetracycline__tetA	1	0.00160256	1	0.00314465
																		trimethoprim__dfrA15	1	0.00160256	1	0.00314465
																		trimethoprim__dfrA21	1	0.00160256	1	0.00314465
																		trimethoprim__dfrA25	1	0.00160256	1	0.00314465
																		trimethoprim__dfrA7	1	0.00160256	1	0.00314465
																		trimethoprim__dfrB1	1	0.00160256	1	0.00314465
																			624
